# Supplementary material for: Assessing the translatability of In vivo cardiotoxicity mechanisms to In vitro models using causal reasoning
Source: BMC Pharmacol Toxicol. 2013 Sep 6;14:46. doi: 10.1186/2050-6511-14-46 (PMC3846863; doi:10.1186/2050-6511-14-46)
Supplement: Additional file 1: Table S1 — Summary of the statistical values used to determine significance of the CRE hypotheses. These include ‘Enrichment’ and ‘Correctness’ p-values, number of ‘Correctness’ genes and the “Rank” of hypotheses based on the on the difference between enriched genes supporting the ‘Correctness’ and enriched genes not supporting the ‘Correctness’. [file 2050-6511-14-46-S1.xlsx]

## Sheet: Correctness PValue
name	type	Amiodarone.HD.H9C2	Amiodarone.HD.RCM	Amiodarone.LD.H9C2	Amitryptiline.HD.H9C2	Amitryptiline.HD.RCM	Cyclosporine.HD.H9C2	Cyclosporine.HD.RCM	Cyclosporine.LD.H9C2	Dexamethasone.HD.H9C2	Dexamethasone.HD.RCM	Dexamethasone.LD.H9C2	Dexamethasone.LD.RCM	Dobutamine.HD.H9C2	Dobutamine.HD.RCM	Dobutamine.LD.H9C2	Dobutamine.LD.RCM	Doxorubicin.HD.H9C2	Doxorubicin.HD.RCM	Doxorubicin.LD.H9C2	Doxorubicin.LD.RCM	Loratadine.HD.H9C2	Loratadine.HD.RCM	Mitoxantrone.HD.H9C2	Mitoxantrone.HD.RCM	Mitoxantrone.LD.H9C2	Mitoxantrone.LD.RCM
hydrogen peroxide	chemical	1.97377e-08	0.000750069	1.97199e-06	9.51094e-06		0.0181109		6.5618e-06	4.71675e-15	0.0159169	0.0079313		3.49531e-08		1.67666e-06			4.49836e-08	0.180736	0.00186061	5.89771e-10		7.4939e-15	5.96186e-05	4.5757e-08	7.99494e-09
TP53	protein			0.0655314					0.000180783	7.58547e-11	0.000735784	5.99558e-07	3.34619e-06					0.000795119	8.66813e-05	0.44549	5.01911e-17	1.44875e-05		6.36636e-13	6.34769e-10	0.068058	4.31137e-18
KLF4	protein		0.038936				1.94642e-05			9.30344e-11	7.10145e-14	7.94556e-18	6.48548e-11	6.04967e-07	0.000573358	0.0374436		4.41939e-08	0.000597454	3.16874e-12	4.71879e-18	8.50356e-07		1.99073e-08	1.38483e-18	1.38998e-17	0
CDKN1A	protein					0.0379441				0	0	0	0	0.00657395	1.11415e-05	0.0930904		1.43932e-16	0.157312	0	0			0	0	0	0
THAP1	protein									0	0	0	0	0.000107481	1.09896e-07			3.43981e-13	3.08061e-19	0	0	0.00691791		0	0	0	0
E2F1 (-)	protein									1.10836	5.34168e-11	8.41889e-18	5.49737e-10					5.09104e-08	4.71766e-08	0.141198	6.01512e-16			1.07981e-11	5.16797e-17	5.03715e-17	0
1-alpha, 25-dihydroxy vitamin D3	chemical									0	0	0	0		0.0186596			6.50049e-08	0.141541	0.401936	0	0.0493741		0	0	0	0
CDKN2A	protein									1.38198e-14	1.18501e-08	8.47307e-16	3.57836e-08	0.00341473		0.0678066		3.66475e-05	3.6136e-05	1.55835e-07	0	6.85648e-05		4.8496e-08	4.66364e-18	6.88083e-17	3.66384e-06
Nutlin 3	biological process									0	0	0	0	0.00049618				0	0	0	0	0.00116687		0	0	0	0
Calcitriol	chemical									0	1.6551e-08	0	0		0.00643565			5.43606e-11	4.04663e-14	7.54159309815844E-	0	0.0130019		0	0	0	0
IL6 (-)	protein					0.00880062		0.00915667		4.8845e-06	8.66357e-13	1.5756e-09	4.93381e-15		0.000171045			1.89365e-05	0.00419		7.1047e-08				9.30589e-08	0.000498607	1.56602e-14
lipopolysaccharide	chemical		3.54886e-05		0.0030519				0.000686995	1.99751e-07		4.75481e-05		0.000509336						3.73811e-06		0.00900516		7.88036e-10		3.98741e-08	3.79366e-05
doxorubicin	chemical	0.000360719	0.016671		0.00484371					9.378e-11	0.0110971	8.96685e-10	0.000163182	0.000570672		0.00416591			0.459544	9.75735	5.34495e-18	7.77774e-09		0	6.81071e-14	7.5799e-18	9.41702e-16
HRAS	protein	0.000106844	1.83561e-06		0.00163983	0.000313378	0.00894534	0.0431396						5.85952e-08	0.000796893	0.0493797	0.00057409	0.00649766	9.77807e-06	0.0039995	0.0196413	3.46761e-10	0.00031414	4.71365e-07	0.0555161	0.000590516
KRAS	protein	4.70873e-07	0.00401396		0.00117197	0.000356797	6.39574e-05		0.013566	0.00186156				7.64311e-11	0.000187337	0.000398838	5.56531e-05		0.0399698		0.0305769	1.09443e-16	0.00533615	0.00473976	0.00184749	4.93332e-05	0.00314997
exposure to ionizing radiation	biological process	0.0404736		0.00700597						7.68753e-12	1.58894e-11	1.66797e-08	1.79836e-08	0.00386511	0.0133306			7.64574e-05	3.99551e-05	7.47788e-09	6.45594e-13	0.040404	0.0348884	1.55693e-10	6.70716e-17	0.745676	.3103843573466E-
MYC (-)	protein		0.000518196							3.16896e-05		3.609e-09	0.0169758					6.55697e-05	0.00710041	1.99164e-10	4.84647e-07			0.000117183	9.17575e-05	3.7078e-10	4.69786e-17
NCOR1	protein									4.04891e-17	1.8099e-15	0.00718607	4.68372e-17		0.0369941			4.88051e-10	9.56597e-08	6.95888e-10	1.83411e-17		0.0169891	6.51758e-07	8.7498e-15	1.08501e-11	0
FOXO1	protein									4.76116e-09	1.83639e-13	1.30451e-08	7.47886e-16							3.10465e-07	7.68885e-07			1.19897e-08	1.78583e-08	3.98948e-10	8.06853e-10
EP300 (-)	protein									1.61689e-10	0.850894	4.60564e-12	1.76151e-07		0.0484413			1.84948e-06		1.44143e-06	9.03798e-08			1.954e-05	6.36018e-07	1.895e-08	3.76197e-08
ESR1	protein				0.00338084		0.0104934		0.00785864	8.93674e-08	1.70448e-08	1.39968e-05	0.000164396	0.0110778				0.00388163	0.00178335	7.79889e-05	3.44136e-07	0.00170718		9.86468e-09	1.45508e-06	0.00107063	1.51706e-09
fulvestrant	chemical									5.67188e-11	5.77857e-06	9.10368e-13	4.70395e-09					0.00443461	9.58745e-06	1.87916e-05	4.18408e-11			8.38016e-08	4.36551e-13	1.75159e-15	0
NFE2L2	protein	0.00433438			9.93985e-10		3.57754e-13		9.41399e-06	0.000475544	0.00135464	0.017811	0.000357038	5.30002e-17	1.94349	6.45991e-09	7.03785e-05			0.00955068	0.00415445	0.000104957			0.0031011	0.00544555	8.58004e-06
G2 phase of mitotic cell cycle (-)	biological process									5.04137e-18	1.94985e-15	3.53051e-16	7.38693e-16					4.61401e-08	1.81608e-08	1.35688e-15	7.44016e-15			5.14605e-13	0	6.09334e-15	1.1518e-18
mechanical strain (-)	biological process	4.54651e-13		7.93762e-17	9.50161e-06			0.019611		4.94636e-05	1.43734e-14	1.49042e-09	1.53401e-10						9.90148e-09	0.00189157	0.000393991	0.000790686		0.00893946	0.00163857		0.0334766
PD98059 (-)	chemical	0.000395718	0.0108867		0.00135117		0.00017344		0.000608319	3.06866e-09		0.0151981		1.15646e-10		0.0189364			7.46311e-05	1.53671e-05	0.0106471	6.79794e-10		4.51984e-07		8.48438e-06	0.000993176
IFNG	protein		1.7649e-05						0.00104931	3.40077e-06		0.0397852		0.000714155						4.51937e-06	0.0384113	0.0015737		1.46716e-10	0.000383035	1.6381e-08	0.015759
TNF	protein		1.05058e-07									0.00641058		0.000340535						4.19615e-08		0.00168777		6.65842e-15	0.0139636	6.77188e-11	0.000111413
IL1B	protein		0.000378935							6.36869e-05		0.00181573		0.00631799						5.57888e-07		0.00671775		1.17135e-06		0.000140137
KDM5B	protein		0.000885038		0.00814844	0.0318114	0.00941435			5.77155e-05	0.00559746	0.000180968	0.00197707		0.000119662			1.03384e-05	4.89177e-09	0.797716	3.57086e-12	0.0081933		7.41486e-14	3.18956e-10	3.65957e-16	4.14598e-14
KDM5B	gene		0.000885038		0.00814844	0.0318114	0.00941435			5.77155e-05	0.00559746	0.000180968	0.00197707		0.000119662			1.03384e-05	4.89177e-09	0.797716	3.57086e-12	0.0081933		7.41486e-14	3.18956e-10	3.65957e-16	4.14598e-14
response to oxidative stress	biological process		1.90347e-05		0.00091343		0.000316048	0.0197357	0.035507	0.00543762				0.000191463		0.00386894				5.96009e-06		0.00130118	0.0354397	6.94592e-08
SRF (-)	protein	0.000439696			5.87357e-12	0.000875301	0.000408537	0.00185732			0.0494809			5.10805e-11	7.31783e-11	0.0445335					4.69616e-11	3.53861e-05		0.00941336	1.7362e-16	3.93748e-05
estrogen (-)	chemical					0.00076671				5.79705e-11	0.000853168	3.61484e-13	6.68648e-07							0.000788388	1.7481e-07			0.00944343	3.47078e-10	0.406049	1.758e-08
nitric oxide	chemical	0.0083186			0.000184808		0.000963874		0.00097862	0.0181713	0.0757665			5.97152e-05	9.73533e-09	4.89309e-05	0.00719472			0.00844046		7.17501e-05	0.037594			0.00646852
rosiglitazone	chemical	9.88404e-06			6.37158e-05		0.0464469		0.00618659	1.36334e-05	1.06016e-05		0.00736534	1.48116e-05		0.00354017			1.31306e-07	0.00481419		0.000108847		7.04552e-06	0.00171559	6.79847e-05	0.0961907
camptothecin	chemical		0.0154756		0.00195105		0.000171676							0.000737876					0.869416	5.44909e-13	0.0194841	0.00700534		1.0112e-19	0.00391487	8.88551e-10
1,2-dithiol-3-thione	chemical				0.000147615		0.00335414		0.000109853			0.00954906		5.54037e-14	1.6961e-16	8.33449e-08	5.9141e-06		0.0165868	0.0168417	0.000918933	0.00754989	0.0945831			0.0166608	0.000837968
NSDHL (-)	protein	0	3.59034e-05	5.04378e-16	4.86178e-10	0.0131152				0	4.17853e-14		5.84047e-05									8.70616e-06	0.0198162
E2F4	protein									7.17083e-09	1.64735e-06	3.61746e-11	9.15718e-06			0.048646		7.67999e-05	6.03783e-10	8.45746e-07	1.96871e-06			1.13418e-05	7.45782e-07	6.81371e-07	5.80951e-10
response to shear stress	biological process									0.00438774	0.00536146	4.14904e-05	0.0195847	9.58111e-05	0.0309157		0.00046197	0.000597836	0.000735596	3.90361e-07	0.0081407			4.49175e-08	3.56081e-05	8.05719e-07	6.67756e-05
GNA15 (-)	protein		0.000111151		4.88059e-06		0.00355609				0.000398309		0.0101373	6.09913e-07	3.5958e-09	5.11791e-05	0.00118364	0.000466469		3.55767e-09	5.90335e-06	4.43512e-05	1.8867e-05	1.31675e-07	1.69388e-07	0.000139801	0.0074096
RHOA (-)	protein				1.88913e-06		1.19997e-09	1.68538e-06	3.77637e-07					6.08776e-11	0.00113356			0.047798								0.099892	0.0115381
BRCA1 (-)	protein									0.00617139	8.04847e-10	0.000611503	8.71812e-08		1.65542e-07	0.00777774		0.000854764	0.00957711		0.00315134				0.033768		3.43401e-06
F2 (-)	protein		0.013176			1.9801e-05		5.96307e-06			0.0396753				3.81972e-07						0.00349537		0.0486966		5.17459e-08		0.000171105
TGFB1 (-)	protein	0.0374338	0.00033919			0.00674058		0.0119795						5.50676e-05	1.59788e-10		0.0318942					0.0831659	3.03048e-05		0.000686008
PPARG	protein	0.000800689		1.56695e-05	0.0151485			0.00174002		1.57317e-05	6.04088e-11		0.00035719		0.0131887				0.000139416	0.0667078	0.0144411				0.0306479
cisplatin	chemical								0.0168478	0.00863192		0.00746311		0.00014951						7.06684e-12	4.44684e-06	0.00184315		1.8153e-14	0.000138197	1.13587e-11	9.06917e-05
ERBB2	protein	0.000103945		0.000149844	0.000189912	0.000375692		0.0397574							0.00094177				0.0398114			0.000779695	0.00599311	0.00898041
TCF3	protein									4.95701e-10	0.804486	0.178171	0.851055		0.000846699			5.10415e-09	3.53376e-11	3.58542e-10	4.65444e-16			1.84359e-11	0	0.137101	0.496697
brain death	disease	0.019702	5.73832e-07		0.033431		0.00047858		0.040102	1.86686e-06		0.00577859		0.000885445					5.5032e-05	1.30066e-13	6.69342e-10	5.13137e-08		1.07788e-11	1.00314e-05	8.34546e-05	0.000836636
CHR-2797	chemical	1.55536e-07	0.000433639		0		0	5.35977e-07	0	1.47936e-13				1.19919e-05						3.11485e-08	0.000139752	9.8576e-11		0.576764		1.51447e-08
EKI-785	chemical									5.67346e-15	4.50134e-12	7.78592e-15	0.104348					6.34709e-09			1.05453e-09			0.00018887	1.00803e-09	1.60785e-10	1.9754
response to hypoxia	biological process									1.05394e-07	1.87176e-05	5.81187e-08	3.49758e-10	0.0466033						5.6346e-05						0.0171445	0.00137184
tissue damage	biological process						0.00103077		0.00686595	0.00390346				0.0103956		0.000497402						0.00113108	0.00631712
Platelet Derived Growth Factor Complex family Hs	protein	0	0.0163917	8.01404e-12	0.000835817					0.867751	0.038584	0.0434767										7.41608e-09		1.15161e-05
t(Mir133a-2)	mRNA		0.0463569			0.000977844		0.000430564		9.89934e-09	4.74051e-09	9.33831e-05	1.69667e-06		0.000148716		0.0195001	0.0314		6.46999e-06	1.40547e-10			5.50838e-07	6.04081e-16	4.17908e-14	1.94749e-12
neuron differentiation	biological process						0.00705715			3.6149e-08	3.04645e-08	4.06903e-08	3.81752e-08	0.00903437	0.00936847			7.35056e-06	0.000143034	6.67717e-07	1.51863e-06	0.0759719		1.41066e-05	1.75519e-08	7.67062e-10	6.47611e-08
t(Mir133a-1)	mRNA		0.0463569			0.000977844		0.000430564		9.89934e-09	4.74051e-09	9.33831e-05	1.69667e-06		0.000148716		0.0195001	0.0314		6.46999e-06	1.40547e-10			5.50838e-07	6.04081e-16	4.17908e-14	1.94749e-12
myoblast differentiation	biological process									1.17676e-05	3.7871e-07	1.3011e-08	4.79667e-05					0	1.3462e-11	1.039e-11	0.000641647				0.000598359		0.037596
Oxidopamine	chemical	8.83038e-06	0.0519459		0.505987		1.04996e-15	0.00503665	3.0617e-15	4.5168e-09				1.18638e-10								3.93003e-08				0.000786342
IRF7 (-)	protein										6.8639e-14		4.44541e-12		3.51164e-19			0.000893075	0.00589865
KEAP1 (-)	protein	3.47335e-05			0.000115418		6.80433e-06		0.00493759					4.69637e-11	1.8679e-13	1.8832e-06	8.6437e-07				3.67494e-10	7.49372e-07	0.000198543		5.57656e-06
CCND1 (-)	protein	1.7681e-05		8.05661e-07	0.00185391					8.37466e-11	0.00308977	0.00836597	0.0414434	0.00103378				0.0135864		0.00613686	0.00464834	3.53543e-06		0.00158035	0.00349454	0.0951118	0.00013653
SOCS3 (-)	protein	0.0037648	8.90948e-05		0.007351					0.0333806				0.000165542						0.000333151		0.000561556		9.03349e-09		1.03459e-07
TNF (-)	protein					0.0484378					0.001908		0.000385041		0.000385057	0.00676731
beta-estradiol (-)	chemical											4.1679e-05													0.00807616	0.0093013	0.00199698
retinoic acid	chemical									0.0106706		0.0493989								5.19516e-07	0.00909612			0.000119898		1.37046e-05	1.55885e-06
phorbol myristate acetate	chemical									0.00313441		0.00064943		0.0167906					0.0013694	3.38488e-05				6.35898e-07		0.000371077	0.00893044
dexamethasone	chemical									0.000119567	1.4493e-05	0.00437611	1.31544e-06					0.0137619					0.0468494				0.0435109
forskolin	chemical	0.0165545	0.016389							0.00841502	1.06383e-06		0.000407574	0.00010365	0.000376637	0.00680316					0.00930307	0.00977311		0.000470566	0.0185609	0.0149643
poly rI:rC-RNA	chemical		3.41588e-05							0.000333578		0.0331188								7.74914e-11		0.0655646		7.59558e-14	0.00116632	3.83546e-05
SREBF1	protein	0		6.41432e-13	4.09661e-09					0.000959935	4.00481e-11		4.30007e-05						0.0083439			0.000500804
FGF2	protein	0.00099705			0.00715416		0.0703749							0.0188501		0.00147091	0.0106511			0.00691548		0.00406618		0.00190736		0.0308077
MYCN	protein	0.00310716			3.4511e-06	0.00717074	0.000541968															0.0104505	0.00709901		0.000986357
PPARA	protein	0.000480946		0.00856684						9.0575e-05	0.0150359			0.00774185		0.00549475			1.01974e-05			0.00613417
SREBF2	protein	0		0	1.03469e-08					0	3.79474e-10		1.18491e-07									0.000195561
CREB1	protein	0.000186485			0.00178785		0.000147632		0.0104744	0.00017147	0.00178841	0.0169538	0.00304795	1.18355e-06		0.000631866				0.0198777		6.5452e-05		8.8694e-05		0.0130907
SCAP	protein	0	0.00195456	0	9.37599e-10					0.00191056	1.55667e-11	0.0110085	1.15088e-07						0.00677649			0.000831001
serum insulin	biological process	0.000114805				0.0440148		0.003771		8.64097e-08	0.00484975						0.000801035					0.0365677		0.00936347
Platelet Derived Growth Factor Complex family Rn	protein		8.01461e-05		6.07119e-05		0.0035507				5.17787e-06		0.0061442	5.70391e-07	9.81451e-09	1.35969e-09	0.00107531	7.9461e-05		1.14817e-08	4.95089e-07	3.5368e-05	1.058e-05	6.68418e-09	1.63587e-06	1.77906e-05
Reactive Oxygen Species	biological process				0.00154504		0.000341882		0.0143714	0.0343047				0.000378837		6.10415e-06				8.00135e-08	0.000771758	5.67701e-06				5.73931e-05
CXCR7	protein				0.00988486	0.0746016				0.000114066	1.946e-05	1.03151e-05	0.00110854		0.000476934		0.000796305		1.86735e-07	7.73113e-10	1.18853e-16			1.43947e-07	1.48654e-14	3.44179e-06	6.13915e-14
Srebf1a	biological process	0		3.93362e-14	3.78075e-08					.7839755850493E-	1.04535e-08		5.79984e-07									0.09444
Ifna (-)	protein										8.64068e-20		7.17016e-13		0
IL29 (-)	protein										5.14676e-18		5.78553e-16		0.000184309
ACOX1 (-)	protein	0.000137568			8.37886e-05		1.08085e-05		0.0345397	0.00575545	0.00185841			7.19175e-05		0.0496715						8.37482e-07				0.00458759
POR (-)	protein	3.50409e-07		4.69737e-10	0.000918571					0.0013586
IFNB1 (-)	protein										5.43401e-11		3.3332e-10		5.09994e-15
TRIB3 (-)	protein	4.00065e-05			3.49861e-15		5.56995e-15		0	1.89095e-11												4.55438e-06		9.35464e-11
IFNA2 (-)	protein										4.11749e-16		0.0845969		1.57166e-19
U0126 (-)	chemical		3.0946e-05		0.0546461		0.0107611			0.000670854				0.000156505					0.000100048	1.35952e-07	0.000117198	3.50198e-05		0.0837767		7.54737e-06
poly rI:rC-RNA (-)	chemical										1.5097e-05		6.3059e-06		3.47934e-09
IFNG (-)	protein										8.07802e-05		1.1054e-07		1.06887e-11
IGF1	protein						0.0115869		0.0531992										1.38546e-06	1.70908e-05		0.00430039
TGFB1	protein									7.51688e-05		0.00314738								0.00418636
SOCS3	protein							0.00768989			5.65834e-07		1.64658e-08		8.45569e-06
metribolone	chemical	1.61683e-06		3.54117e-05	0.000310473	0.00144082		0.0440388		0.000637344		0.00483863										0.0067
RB1	protein									3.40857e-13	1.04965e-06	1.34879e-11	1.3844e-07					0.00503175	0.00453091	0.000701511	7.94858e-09			9.04483e-05	8.55766e-14	5.13967e-09	0
NGF	protein						0.0314944			0.00759832				0.00413172		0.000685938			0.0004964	4.11806e-05	0.000435055	7.05461e-05		8.36014e-07		5.30384e-08
EIF2AK3	protein	1.89739e-08	0.0041979		1.54e-11		4.33809e-13		7.68099e-15	4.43067e-10												3.94061e-08
MYC	protein	0.00135552			8.05749e-06										0.00161006	0.0145782							0.0984301
CEBPB	protein		3.50115e-05						0.00591185					0.000148612						0.00014961				0.00171073
CEBPA	protein	0.00158183	0.00199957							0.00309574	0.0144506			0.00466435				0.000507842		1.49034e-08				3.90586e-05		0.00103806	0.0430709
hemin	chemical	0.00116558			9.89034e-05		0.000145739		0.0057886	0.00810791				3.30977e-06	1.90601e-06	0.000735034	0.00146441				0.00709357	6.58751e-05	0.000415761
XBP1	protein						1.9696e-07	0.000196342		0.0637877		0.00677518		9.96417e-16	8.63711e-06	0.00165334
SMARCB1	protein									4.87475e-06	6.3984e-06	7.77798e-05	0.000158902					4.60081e-06	1.33838e-08	1.9648e-07	0.0073407			1.01656e-07	5.53962e-06	4.41766e-10	0.431446
raloxifene	chemical	0.038082			0.0576807	0.000453344	0.000355862	3.0464e-06	0.000964758					0.00909643					0.0145718	0.0317346		0.000688168		0.0116854
Ischemia	biological process	0.00391767			0.0176346		0.000504041		0.00848731	0.0467189				0.0061136					0.00713609	0.00896051		0.0017555		0.00173493
AP-1 complex Hs	protein				0.000681396		0.00113678			1.55915e-05				1.50474e-07		0.00936118			0.00401154	4.35008e-06		5.95511e-05		1.40132e-06		1.64444e-06
AP-1 Complex Mm	protein	0.000664197	0.0361391		0.000608337		0.00445107		0.0767354					1.10671e-08		0.00145756						1.81341e-05	0.000383999
obesity	biological process		0.000676075				0.00577674			0.0366307				7.4705e-05		0.0173035		0.019537		0.0336568		1.16757e-05		5.57353e-05		8.67819e-05	0.0411045
response to heat	biological process									0.005857		0.0145742								3.08307e-07	5.33317e-05			1.54009e-06	0.0159777	0.000457705	0.0148859
tissue damage (-)	biological process					0.000477981		0.00306173					0.0130919
Lapatinib (-)	biological process	1.04689e-07		3.01165e-08	0.00135159												0.0466373					5.78473e-05
bacterial infection (-)	biological process					0.00431497		0.000103506
response to hypoxia (-)	biological process					0.0196767		0.0034982							0.00386166
serum glucose (-)	biological process								3.61577e-05		0.0374547						0.0047385		0.00194758		0.000107481				0.00316016		0.0164605
ROCK1 (-)	protein							0.00561432			0.00083684	0.0070539	5.63097e-05		3.95579e-05			0.000566158			4.38604e-10			0.00181406	5.80309e-10	1.94794e-07	3.13774e-08
DYRK1B (-)	protein	8.61067e-06			1.99344e-09		0.000415775		6.39845e-06	5.58902e-08		0.00085693		1.17382e-07		0.00398888						6.68104e-05				7.31807e-06
SB203580 (-)	chemical		0.000865145				0.0408937		0.00151764										0.0806443	6.87048e-07	0.0136876			3.39681e-08		0.000114535
EDN1 (-)	protein		0.000439349			0.000756402									4.05694e-05
hydrocortisone (-)	chemical		0.0390365		0.000199565		0.00360061		0.00545168														0.000178611
DMD (-)	protein				0.000930616				0.0553079					0.0114342								0.000400006	0.0700035
WNT3A (-)	protein		0.00760541			0.00399084					0.00349664				0.000150432			0.00571585					0.000903558
bexarotene (-)	chemical				8.79978e-09		6.39939e-06		8.00659e-08										0.00159475			1.91835e-05
SNAI1 (-)	protein	4.68074e-08		6.09447e-05						1.65461e-06	0.00140877	0.000666385		0.00646556					0.00949741			0.0889547					0.000603912
TNFSF11 (-)	protein										0.033313		0.00386589					0.0889918			4.96406e-05				1.36584e-07
STAT1 (-)	protein										6.5677e-09		4.87808e-07		9.41359e-15
FGF2 (-)	protein		0.00364981			0.00801141
PARP1 (-)	protein					0.00190162		0.00066309															0.0195165
cholesterol (-)	chemical	6.10791e-10	0.00531343	1.91046e-06	0.00184548					4.3475e-05									0.0131661			0.010459
PTGS2 (-)	protein							0.00014434					0.0167774										0.00174094
MYOD1 (-)	protein	0.00061939			1.55384e-10					0.000191067		0.00393754		6.78855e-06	0.0130443	0.00790543					0.0115819			3.66564e-09		4.36988e-05
lipopolysaccharide (-)	chemical					0.0405585		0.0390395			0.0474041		0.00354851		4.37319e-09			0.040104
beta-estradiol	chemical	0.00150047		0.000631037			0.0433787		0.0806839
IL2	protein		0.0147794		0.00376815		0.0380567		0.0101642													6.11847e-05
NR3C1	protein									8.07394e-05	3.84869e-11	0.000454038	8.54314e-13		0.0378678			0.00570672	0.0347065
cyclic AMP	chemical	0.00971343	0.0389037							9.89751e-06	0.00180186	0.000835303	0.033114	0.000508064	0.0105485					0.00117567	0.00959006	0.00400809		0.0517395		0.0145948
IL6	protein				0.0501482		0.0194982		0.00995814													0.00857511
HIF1A	protein									0.00593072		0.00070405		0.000405657			0.0179981		0.04753								0.00850836
ESR2	protein				0.00114815		0.000756958		1.34165e-05		0.0140034			0.0436692										0.00863917
PARP1	protein											0.0319101		0.0171119				0.000336675	1.1705e-08	3.03595e-11	1.10599e-08			4.11435e-08	6.66505e-10	1.16783e-08	1.09592e-07
15-deoxy-delta-12,14 -PGJ 2	chemical				0.0140402		0.00665658		3.17151e-05					9.93459e-06	4.8582e-06		0.000907888				0.00940338	0.00304094	0.00189768				0.0149118
JUN	protein	0.000916815			0.0351011		0.00857359							0.00448077		1.1435e-05			0.00531954			0.0030671	0.00451665
EPAS1	protein										0.00940018		0.0168937	0.00350909					0.0018462	6.80962e-08
RASSF1	protein						0.00109937		0.000179049	1.56449e-06		7.10577e-06						0.000338715	0.00150308	7.83677e-11			0.0380766	3.3808e-09		0.00170177	1.17991e-06
butyric acid	chemical	0.00587088							0.0487748		0.0463781		0.00196316	0.00165887	0.0163349	0.004091			0.0380094	0.0315918	0.000447757	0.047182		0.00766842	0.000594788	1.61597e-07	0.000705311
ETS1	protein	0.00153861							0.0647441	0.000579979				1.31761e-06		0.00490779						0.000640086				0.0189946
PPARGC1B	protein	3.57301e-14		0.139595	7.14598e-07					8.85114e-14	7.1717e-08											0.000388605
sulforafan	chemical	0.000517911			1.10009e-06		4.97354e-05		1.14601e-07							8.36111e-06	0.00753816					1.51747e-06	0.000989549
thapsigargin	chemical				0.0017043		8.78701e-06		0.000860111	5.15907e-06		0.01408		4.96515e-06						4.70685e-06	0.00588706			1.3862e-07		1.59439e-05	0.000978377
AHR	protein	1.47677e-05					0.0646569	0.00834054						0.000165656	1.94092e-05		0.00568835					0.000768441	0.00330863	0.00115989	0.0377897	0.000463178
HNF4A	protein									0.0755311	0.0191738	0.0177596		0.00314359		0.000376094			4.13638e-06	0.00114536	0.0349108	0.0413768	0.0783419			0.0098986
5-azacytidine	chemical				0.0008561		0.0843945		9.07989e-05					0.000441081		0.00197197	0.0445404					0.00613071	0.0847907
ATP7B	protein	1.17551e-11		4.63837e-06	0.000317036					0.579631	3.66811e-09	0.00364374	4.13955e-07						7.89494e-05		0.00585784			4.64096e-05			0.000968158
FGF1	protein	0.000163388					0.00885451		0.0358613		6.74047e-10		0.00513802	0.0413374	0.00160977	0.0618199			9.7398e-06	0.000141166	0.0386331	8.48072e-06	4.11177e-05	0.00010411	0.00151875	3.45563e-05	0.0356106
POR	protein						9.30695e-07	0.00869047													0.0371339				0.0131114
clozapine	chemical	0.855146		9.95896e-10	3.19807e-05					8.90392e-10
methylprednisolone	chemical									0.000809884	0.0151638	0.000111512	3.51652e-05									0.0356057		0.00116859
isoquercitrin	chemical	0		1.54989e-13	1.97381e-07					4.01894e-16	3.30834e-09											8.34089e-05
trans fatty acid derivative	chemical	0.994948	0.00113736	3.33839e-06	0.00450913					9.83874e-13												0.000806631
LY295427	chemical	0	0.00363511	4.08904e-14	8.9876e-08					1.58364e-17	6.87391e-09
Oxidized Low Density Lipoprotein	biological process						0.0311304		0.0608542	0.000874676	0.04045			0.000579645	0.0555508	6.38395e-05	0.00690069			0.00169585	0.0177653	0.0354306				0.00307389	0.0445448
bacterial infection	biological process	0.00993488	0.0164937		0.00805345		0.0100445		0.00118047					0.000598387					0.0148463	5.91111e-05		0.00414512		3.00302e-06		9.61377e-05
insulin	chemical	1.37085e-05	0.0188376					0.0444778		1.36486e-09						0.00455543					0.010116	0.000103976		0.00130889
adipocyte differentiation (-)	biological process					0.00496712										0.00135169									0.0105765
myoblast differentiation (-)	biological process	0.00450539			1.59992e-08									7.6786e-05		0.034937
and(Progesterone,Estradiol) (-)	chemical					0.00363386
NEUROD6 (-)	protein					0.00980408
Platelet Derived Growth Factor Complex family Hs (-)	protein												0.0980306					0.000705018									0.0437535
Srebf1a (-)	biological process					0.0464588	4.35781e-19											0.00145118		4.99869e-06					0.0115532	3.05305e-11	0.00453952
FLII (-)	protein	0.000991886		0.0998866	0.0144561	0.00105947				5.94748e-07	0.000558067	9.15386e-05	0.0005595		0.000300339			0.00475193	0.0174684	0.00457972		1.84372e-05			0.00537586		0.00131647
androgen (-)	biological process																	0.0989375		0.0054576	0.0395306			0.0167871	0.00168703	0.00176982	8.40547e-09
SP5 (-)	protein	0.00649668												0.00776081		1.8194e-05
PKC Family Hs (-)	protein					0.00661041									0.0145645
NFKB Complex Hs (-)	protein								0.000195678						0.00774765								0.0109937
TGF-beta-R family Hs (-)	protein							0.018499							4.83968e-07										4.64802e-05
AP-1 complex Hs (-)	protein							0.00373501
IFNA13 (-)	protein							0.030309			5.80132e-12		8.08058e-13		7.70655e-11
PXMP3 (-)	protein	3.63138e-11	0.00437339	1.0165e-07						1.66787e-08	4.63468e-06
LY295427 (-)	chemical						6.89037e-18											3.47497e-06		1.8764e-07						0.358566
SCAP (-)	protein						1.61779e-16											0.00443416		9.30607e-05						6.13071e-10	0.0374516
PEX5L (-)	protein	0.974475	0.00116757	7.88137e-09						1.05647e-09
exercise (-)	biological process		4.83706e-05		0.0339443															0.0163176			0.0453986
IRF5 (-)	protein										7.39944e-06		3.6711e-06		8.48901e-08			0.0476938
SATB1 (-)	protein					0.000830546
ETV1 (-)	protein	0.00100535		0.09007	0.0148819	0.00131775				8.49486e-07	0.000707353	0.000106907	0.00075903		8.40148e-05			0.000455183		0.00137669		5.14863e-06			0.00741873		0.00176332
t(MAPK1) (-)	mRNA		0.0145137											0.0445573				0.0607505		0.000101763				1.79971e-11		0.00837556
PRDM1 (-)	protein	0.0699169			0.015586		0.00395792		0.000539115											0.0179769		0.00554504	0.0075991	0.00131665
NRIP1 (-)	protein										0.0819001								4.99612e-07
oxysterols (-)	chemical	3.83975e-05	0.00119985			0.0358055																	1.66565e-06
INSIG2 (-)	protein	0.0551964		9.48116e-08	6.38167e-05					1.38332e-08	1.49768e-07						0.00847563
INSIG1 (-)	protein	1.06638e-09		1.50608e-07	0.000134458					1.91977e-06							0.0101019
PPP2R5C (-)	protein				0.0043595				0.00011647
N-acetyl-L-cysteine (-)	chemical													0.00468614		0.00983191	0.0894058		0.493881	3.0898e-08
carbon tetrachloride (-)	chemical							0.000359582	0.00100388				0.000503057												0.0667953
myocardial infarction (-)	disease							0.000359582							0.00100465		5.79645e-05				0.00948935	0.0013646	0.00546006		0.00763413
ZBTB16 (-)	protein	0.00877575			1.96157e-05		9.9541e-05			0.00551698												0.000179669	0.00465018
SIRT1 (-)	protein							0.00706331
TGFA (-)	protein					0.000167499
SREBF2 (-)	protein					0.019398	1.18019e-19											0.000655781		3.40895e-07					0.0149732	0.680985	0.00469437
clofibrate (-)	chemical		0.000894114
25-hydroxycholesterol (-)	chemical	6.85078e-11	0.00789657	5.45091e-05	3.47685e-05					3.53695e-06													0.00330356
NFE2L2 (-)	protein		0.00947885
ethanol (-)	chemical																						0.00139001
CEBPA (-)	protein							0.00557016
CEBPB (-)	protein					0.0098305
ETS1 (-)	protein					0.00633049
CTNNB1 (-)	protein			0.0418688						0.00189906	0.0615068							0.0033608		0.0384114				0.0530675	0.0174749	0.00357583
EPAS1 (-)	protein				0.00917192			0.00383535
diethylstilbestrol (-)	chemical					0.00436909		0.0137785																			0.0344676
ANGPT1 (-)	protein							0.036448										3.67942e-10
NRG1 (-)	protein												0.0130446					0.000391071
LGALS3 (-)	protein		0.0343967			0.000409599				0.0196075				0.000689112										0.000668047
cisplatin (-)	chemical					0.0108711		0.000878687			0.00086444		0.0105586
WT1 (-)	protein	0.00480341		0.00599459					0.00137167														0.0151551
IFNA1 (-)	protein										1.36497e-05		4.38747e-05		5.83763e-09
ciglitazone (-)	chemical																						0.00015419
SREBF1 (-)	protein						0.470938											0.00381412		0.00139156						7.98365e-08
EGFR (-)	protein						0.0478972		0.0318592					1.80946e-05								7.50705e-06
PTEN (-)	protein	0.0158387		0.00017445	0.00576659													0.0491401	0.0339471			0.0354107	0.0376487
metribolone (-)	chemical														4.08775e-07											0.00169894
HIF1A (-)	protein							0.00137013
hypoxia (-)	disease					0.0171649		0.00990596															0.0363985
JAK1 (-)	protein										0.00147751		0.000375614		4.68007e-08
RELA (-)	protein	0.060759			0.0493071		0.000971975	0.00934091	0.0435587							0.0319343
forskolin (-)	chemical																	0.000444668
prostaglandin E2 (-)	chemical					0.00467077
IL1A (-)	protein	0.0418148				0.00864875		0.00756877							0.081382
decitabine (-)	chemical							0.0457408							3.3731e-09
IL1B (-)	protein							0.000366738							0.015611
EGF (-)	protein																	0.000109399
progesterone (-)	chemical		0.00650014			0.0650464					0.0464016
nitric oxide (-)	chemical																	9.50944e-05
Interferon alpha family (-)	protein family							0.0154194			1.97388e-08		1.47838e-05		0.475951
CDKN1A (-)	protein				0.00716856		0.0463437		0.000988949
LY294002 (-)	chemical	0.00437107	0.0305454	0.0186686					0.0358503								0.0150185		0.0014417			0.0174677		7.97861e-05
AKT1 (-)	protein					8.73309e-05									0.0110378	0.000789649
phorbol myristate acetate (-)	chemical					9.00056e-05
IGF1 (-)	protein										0.0380581		0.00116652		0.000604555
retinoic acid (-)	chemical	0.0116043			0.031576	0.0461333									5.04696e-05	0.0154647
cycloheximide	chemical					0.00699006	0.0196783					0.00167431														0.00316309	0.013919
2-cyano-3,12-dioxoolean-1,9-dien-28-oic acid	chemical				6.9504e-07		1.50006e-07		1.88339e-06	6.10438e-05				1.14887e-10	1.40158e-05		0.0147605				5.36758e-09	0.000736584				1.76432e-05	0.000108487
bucladesine	chemical									0.000190336	0.00581597			0.00011641		0.00390432				0.00519179		0.0178156		1.37411e-06
LY294002	chemical											0.00173555	0.00407408					5.41068e-05							0.0875585		0.0498942
MYOD1	protein																	5.1179e-10	0.000175774
EGF	protein		0.0104699				0.019966			0.088976									5.03718e-06	0.00644635	0.0353755		0.00649117	0.00434346		0.014089
IL1A	protein		0.000347745														0.0119688			0.0364914
hypoxia	disease									0.0016461		0.00619978		0.000791804					0.000554309	6.76518e-06				7.40155e-06			0.00884696
indomethacin	chemical																						0.00156782
SRC	protein				7.36108e-05		0.000901468								0.0334454						0.0388031	5.38557e-07
PRL	protein		3.78019e-05					0.0466835											0.00561109	1.935e-05		0.011574
U0126	chemical					0.0067066									0.0359641
lactacystin	chemical	0.000856511			0.00111837		7.68344e-06		1.66761e-05	3.47938e-07				5.48417e-05		0.00635983						5.91645e-07
PTEN	protein									0.0437914		0.00707087	0.00176458		0.00115198						0.0134302				0.0170461	5.13344e-05	0.0465957
FOS	protein							0.000141998						0.000416951	0.00871369							0.000738464				0.033914
FOXO3	protein		0.0165997							0.000719304	1.49356e-06	3.36194e-06	5.95658e-06	0.00546012	0.000316345	0.00666632				8.35594e-05	0.000115677				0.00354767	6.56147e-06	0.000679786
CCND1	protein							0.00589784
RU486	chemical					0.000564649		0.00345508
IFNA2	protein													0.0371951						5.36137e-05				0.335188		0.00107345
tunicamycin	chemical	0.0610997			5.57556e-07		4.69776e-05		4.98976e-05	5.69968e-06		9.76788e-05		5.77508e-08	0.00381801				0.00401798							0.000941636
STAT1	protein		0.00785801							0.00478961				0.00081378		0.00736364				0.00901854		0.000184966		4.70078e-07		0.000591557
IL13	protein	0.0130375	0.00935092																					0.0740607
CHUK	protein						0.0150711			0.00947656				0.0437802					0.0046831	1.64495e-08		0.00163398		1.04055e-08		9.90132e-07
IKBKB	protein											0.0396567						0.00484049	4.33031e-05	4.35568e-11	0.003915	0.0495062		3.98404e-07		0.000417577
RBL1	protein									8.61073e-16	1.03731e-05	1.75576e-16	7.77356e-06			7.14597e-05		0.00180789	0.000416073	1.59052e-05	5.63941e-17			6.94555e-08	9.57642e-13	1.18367e-11	5.36074e-14
troglitazone	chemical				0.0330337		0.0111465			0.0367543					0.00498807				3.71181e-07							0.0139085
RELB	protein		8.07549e-06			0.00601185									0.00408164	0.00645006
IL1RN	protein							0.00791752			1.66391e-06		0.000139742		9.37987e-15
PTH	protein																			0.00601504			0.0094934	0.000897014
IL5	protein	0.0173733			0.00535554		0.0145881		0.0805714	0.0096379				0.0116766					0.0141653	0.0387768		0.000666584		9.50595e-06		0.0307958
MAPK8	protein															0.00496059			0.0361497					0.000395862
CDDO-Im	chemical	0.000419036			0.000847368		8.45707e-05		0.00561091					1.53086e-08	4.69782e-08	0.000107669	0.000103062				8.77675e-08	9.03545e-05	0.00463684		4.50588e-07		3.69358e-05
MAP2K1	protein									6.67394e-06		0.000139708				0.00078063			0.00089908	0.000699744				1.10546e-05
NR1H3	protein	9.63432e-05		4.88863e-06	0.00179442			0.0170596		0.0059902	1.7774e-06		0.00840317
hydrocortisone	chemical									0.063716	1.96636e-06	0.00173684	3.512e-09		0.00377171												0.00730835
EDN1	protein						0.0401508			7.86189e-05		0.00916797				0.00850899			0.035357	0.00350356	0.0159538
SP1	protein															0.00895		8.80507e-05		0.0308689
IFNB1	protein	0.0100844	0.00164349						0.0164486											0.0133915		0.011798		0.000600838			0.00983459
arachidonic acid	chemical						9.91598e-10		0.0361899					5.57192e-06		0.0168758			8.46447e-06	1.9163e-07	1.09157e-06	0.000914566		3.76599e-10	5.18148e-06	4.49754e-09
6-hydroxydopamine	chemical				0.000554711		6.34571e-05		5.89079e-07					0.00307531								0.000759638
NR1I3	protein											0.0394538	0.00016406	1.10385e-06	0.00969907		0.0481352			0.00588667	0.00431903	0.00184951	0.0355667		1.56511e-06	0.00360776	1.44387e-06
fenofibrate	chemical						0.0139505							0.0150141		0.00346831			0.000191557
NKX2-1	protein	0.0154364		4.45168e-06						0.000959807	9.70742e-05	0.0147667	6.15657e-05					0.0130614
mono-(2-ethylhexyl)phthalate	chemical	0.0194555									0.000906776								7.65914e-10	0.00573797
GNAQ	protein		0.0495956							0.00151883	4.1505e-05	0.0664362	0.000953844		0.0175349				3.1998e-08	0.00138345	0.00537451
EGR2	protein			0.000180891
NRF1	protein						0.00840557		0.0759001	0.00141797				0.000633849		0.00106757	0.0349054					0.0144894	0.0198531
ROCK1	protein															0.0168485							0.00977486
pitavastatin	chemical	7.71504e-10		5.76989e-12	4.98059e-06					5.80165e-11	7.74305e-07
SMAD7	protein							0.00491435									0.0990834					0.00571566	0.000739718
coumarin	chemical								1.94847e-05							9.11358e-06	8.3339e-05						0.00671792
t(MAPK1)	mRNA										4.8463e-08		1.0005e-06		1.41896e-14
GnRH-A	chemical	0.0445196					0.00138551		0.000918545	6.3907e-06	7.99803e-05	0.000144987		0.00113873		1.39368e-06	0.034758		1.76737e-06	8.34547e-11	0.00137706	0.000338867		9.18695e-07		4.73187e-10	0.00111563
FOXL2	protein		7.88493e-08																0.00359157	0.000935905				6.3659e-05
IL17F	protein		5.43787e-08
fluoromethyl 2,2-difluoro-1-(trifluoromethyl)vinyl ether	chemical	0.00673457			0.0015152		0.00143615									0.000119174	0.0196489			8.96454e-11		1.56773e-05		1.46358e-09		7.7374e-07
Salmonella enterica serotype abortus equi lipopolysaccharide	chemical		0.000141018																					0.000530177
uremia	disease		0.0494193		0.00409674			0.0169644							0.0039114							0.00467085	0.000575756		0.00417915
H89	chemical					0.000509411
MBTPS1	protein	7.60934e-11		1.86078e-08
(4-amino-1,4-dihydro-3-(2-pyridyl)-5-thioxo-1,2,4-triazole)copper(II)	chemical	0.001459	0.00301831		7.68301e-08		8.17077e-09		6.07686e-07					0.0393671						4.98755e-08		9.36932e-06		3.65317e-10
trans-hydroxytamoxifen	chemical					0.0931934	0.0113991	0.00010149							0.0790375		0.0495171		0.0118175				0.0976457
low oxygen stress	physical stimulus	0.0879003														0.000800352	0.0311867
fasudil	chemical					0.000347676		6.55601e-08									0.00904453						0.000111738
glucocorticoid	biological process									4.9196e-06	1.98017e-05	9.68415e-07	0.000416417		0.0454786					0.00544868						0.00391031
Luteinizing Hormone Complex Mm	protein	0.0404519							0.0316418	3.59355e-05	0.000676741	0.00931581		0.0107037	0.00984761		0.048747		4.91135e-08	6.36559e-06		0.000741097	0.0307683	1.6457e-07	0.0079881		0.0851406
mechanical strain	biological process						7.59586e-05
HDAC Family Hs	protein							0.000136619	0.0486917	0.0103038
NFKB Complex Mm	protein				0.0406411		0.0176873			0.0155979		0.0339852								0.0356619		0.00948788		1.61396e-08		9.75585e-05	0.00514163
Lapatinib	biological process						4.08394e-05					4.01977e-07						0.0148661		6.30861e-06	4.3565e-07			7.10605e-06	1.63576e-07	5.60137e-10	7.99636e-14
viral infection	biological process																	0.00104779
NSDHL	protein						7.77036e-08										0.0376919			0.009784						0.00073381
cell adhesion	biological process				0.000499518		0.000345346		8.51367e-07
androgen	biological process	8.98814e-05		0.00485906
Srebf1c	biological process	3.97935e-08		0.0350988						4.16477e-06
response to endoplasmic reticulum stress	biological process		0.034514		0.00819809		1.77366e-08		0.00106171	0.000147958				7.19018e-07					7.49177e-05	3.36483e-11	0.00118712	0.000516717		1.58767e-11		1.75796e-05
menstrual cycle	biological process					0.0184662				6.04444e-08	0.359512	0.000903399	1.51042e-08					0.00597604		0.000604963	0.0195391				6.64499e-05	0.000614871	6.39744e-05
monocyte adherence	biological process		0.000101047		0.0489937		0.00593404							0.0111712					0.00140972	1.11393e-05		0.00053396		7.81904e-05		0.000504442
fusionOf(EWSR1,FLI1)	protein					0.00907141		9.55011e-05							0.000457548		0.0553771								0.0473304
muscle atrophy	biological process		0.00458496			0.0598181		0.00103008															6.7944e-05

## Sheet: Enrichment PValue
name	type	Amiodarone.HD.H9C2	Amiodarone.HD.RCM	Amiodarone.LD.H9C2	Amitryptiline.HD.H9C2	Amitryptiline.HD.RCM	Cyclosporine.HD.H9C2	Cyclosporine.HD.RCM	Cyclosporine.LD.H9C2	Dexamethasone.HD.H9C2	Dexamethasone.HD.RCM	Dexamethasone.LD.H9C2	Dexamethasone.LD.RCM	Dobutamine.HD.H9C2	Dobutamine.HD.RCM	Dobutamine.LD.H9C2	Dobutamine.LD.RCM	Doxorubicin.HD.H9C2	Doxorubicin.HD.RCM	Doxorubicin.LD.H9C2	Doxorubicin.LD.RCM	Loratadine.HD.H9C2	Loratadine.HD.RCM	Mitoxantrone.HD.H9C2	Mitoxantrone.HD.RCM	Mitoxantrone.LD.H9C2	Mitoxantrone.LD.RCM
hydrogen peroxide	chemical	1.41898e-19	1.09612e-11	6.71348e-08	7.54897e-19	0.000539137	1.19898e-14	8.5018e-06	1.1955e-06	7.50811e-19	3.85346e-06	5.60494e-10	9.90561e-08	6.97768e-13	3.49541e-16	7.4003e-07	0.00119418	0.384078	3.06548e-16	0.000107571	0.000416379	4.1681e-17	0.0036642	8.75011e-07	0.000459699	1.61338e-05	7.0907e-11
TP53	protein	3.01135e-05	3.41092e-06	0.0564864	1.05001e-07	0.0056335	0.000183079	0.00174016	0.000310496	0.0080036	3.69174e-06	0.464687	1.67105e-07	0.000435144	1.99375e-06			3.81709e-13	1.30687e-18	0.000198381	7.88698e-06	1.53107e-08		0.00148545	0.000193466	9.31735e-07	4.87817e-18
KLF4	protein	3.74533e-10	0.00956084	0.00357454	8.64386e-05	0.00735174	6.86148e-06	0.0168476		0.000151086	8.40007e-08	0.000668587	3.94074e-08	1.58705e-07	1.89012e-06	0.00735174	0.00667331	3.69564e-11	0.489301	6.14304e-15	4.03438e-08	3.5751e-10		3.46918e-15	3.76459e-07	8.97464e-18	4.76871e-05
CDKN1A	protein		0.000646006		3.35518e-05	9.6559e-06	0.0109912	3.94736e-05	0.00116315	1.06431e-61	3.75387e-45	4.91617e-50	3.11378e-40	0.00070989	4.14571e-11	0.0387011		4.9336e-19	7.99793e-09	4.97388e-41	5.75732e-57	1.34367e-09		1.88178e-39	9.56693e-67	1.49991e-47	3.39089e-71
THAP1	protein				0.00176307					1.86958e-44	3.6995e-36	4.80784e-40	1.04598e-31	0.000950371	6.90812e-06			0.0740605	0.787777	3.94809e-30	0.000347818	0.0086711		1.73718e-34	6.10611e-40	0.00051092	1.66889e-47
E2F1 (-)	protein				0.000765099		0.0453345			7.73694e-05	9.19098e-18	4.66864e-17	1.11597e-15	0.00185894	0.000477772			1.35114e-08	5.0884e-08	1.30608e-10	8.361313410648E-	0.000899843		0.0190613	7.14658e-05	6.01378e-17	8.40508e-08
1-alpha, 25-dihydroxy vitamin D3	chemical				0.00176889			0.0179412		9.54067e-49	7.57047e-50	7.59677e-41	8.63308e-43	0.0136895	5.69974e-07			1.91035e-15	4.0849e-18	9.99341e-08	3.4809e-46	0.000697973		1.81417e-40	1.34931e-48	4.91104e-42	1.10669e-51
CDKN2A	protein		0.000751361		0.0141999			0.0013956		3.18768e-19	1.1564e-17	8.06991e-18	1.90319e-15	0.00938374				4.36346e-10	5.65637e-11	1.06931e-10	1.10907e-07	9.1887e-07	0.0339791	6.14831e-15	1.17998e-06	1.13689e-18	5.79485e-11
Nutlin 3	biological process									3.98384e-77	1.93854e-68	1.05709e-69	1.05698e-64	0.00751945	0.005348			0.000553705	9.91689e-37	1.64109e-49	7.43199e-85	5.78847e-07	0.0160789	4.9669e-57	9.54862e-84	9.47364e-07	9.03481e-102
Calcitriol	chemical	0.000960884	0.000113706		1.63986e-06	0.0831018	0.00150711	0.00507887		3.74009e-44	6.09567e-47	1.16319e-33	0.000819387	6.08917e-05	8.10538e-08	0.0831018		4.57039e-17	1.05636e-15	0.00306181	6.73047e-43	4.87338e-07	0.0157951	4.04544e-34	1.98945e-48	1.83592e-40	3.51854e-51
IL6 (-)	protein		1.66839e-05		0.00543462	0.03781		6.44841e-06	0.00905984	3.07613e-09	8.57956e-49	0.000183995	9.53601e-44	0.00887045	3.74185e-09	0.03781		6.83496e-15	0.353379	3.66744e-35	9.16506e-08	6.63953e-05		0.000436638	5.34735e-07	4.86895e-09	0.407116
lipopolysaccharide	chemical	8.19655e-09	3.04691e-13		4.85499e-15	0.000574108	3.83388e-08	1.06648e-11	4.80774e-06	7.77181e-06	3.11539e-47	3.70065e-12	5.77076e-46	5.45697e-14	8.67837e-05	0.0368885	0.070003	5.30356e-14	0.000517948	0.469759	1.67638e-18	3.80531e-15	4.63601e-05	1.09571e-07	4.41451e-05	9.36374e-18	0.000340709
doxorubicin	chemical	0.00153547	0.00131581		0.000111803					6.54718e-15	5.13367	9.78976e-11	1.03562e-19	0.00387637	0.000165911	0.00558982		1.5806e-10	3.76969e-13	1.61494e-18	3.34439e-17	6.41437e-11		6.61496363340543E-	9.99996e-15	9.16046e-15	1.19385e-15
HRAS	protein	6.40584e-08	1.53702e-08		1.41055e-07	3.36167e-05	7.90535e-05	3.374e-05	0.0155084	3.38784e-09	7.37806e-11	1.59304e-08	0.199563	1.46961e-09	1.96645e-09		0.000866364	0.000950805	1.80187e-08	1.60106e-12	1.87675e-10	5.71636e-13	0.00116571	3.80968e-17	3.89894e-17	3.59745e-14	0.440157
KRAS	protein	1.04405e-10	0.0365409		1.57811e-14	0.000116881	1.08963e-11	7.46009e-07	1.56487e-05	7.05141e-16	1.14768e-10	5.79108e-10	7.61157e-10	7.66784e-16	9.73867e-15	1.44698e-07	7.76581e-05	8.87715e-08	5.11185e-10	0.796375	9.75788e-07	6.59396	0.00117194	6.68316e-18	8.81999e-10	4.00735e-13	1.97839e-05
exposure to ionizing radiation	biological process			0.00493435						4.09694e-10	0.0445992	4.07019e-09	4.67044e-18	0.00651877	7.45314e-05			3.04515e-08	3.69648e-15	1.37636e-13	1.66038e-19	5.80061e-05		9.49104e-18	7.0199e-18	3.84731e-13	6.54597e-16
MYC (-)	protein	0.000155765			0.499885		4.99988e-08	0.034131	0.00401194	1.88707e-05	6.39592e-09	1.66549e-18	1.73319	3.18599e-09	9.08718e-11	0.000557867		1.49461e-11	9.75615e-12	6.5497e-20	4.75373	9.67956e-09		0.0444086	0.000319004	1.85961e-07	1.83736e-19
NCOR1	protein	0.00597096	0.00106901		9.99796e-05	0.0473569	0.0493371			1.19707e-05	1.80881	9.75976	0.000339932	0.0103915	0.000108945	0.0473569		0.16406	1.53082e-13	6.43605e-17	3.47855e-06	1.10318e-08		3.8601e-17	1.58014e-08	4.75941e-06	3.73403e-31
FOXO1	protein	3.04676e-06	0.0157639		7.10008e-08		0.000115648	0.00507887	0.00536958	1.09605e-06	0.134138	5.34742e-19	0.000770154	0.000616914	0.000384571	0.0831018		1.68683e-15	9.16394e-31	1.01067e-19	1.74034e-14	1.95348e-08		3.54347e-19	5.16077e-13	6.55614e-16	3.50993e-13
EP300 (-)	protein	0.00351415			4.65833e-05			0.00419654		9.48491e-18	5.09457e-17	0.54135	6.68617e-15	6.37194e-09	0.0735754			1.15439e-07	1.31409e-11	1.03158e-14	0.000785683	4.75061e-08		7.46792e-16	0.330945	3.06409e-15	5.5146e-17
ESR1	protein	5.50991e-05	0.00139454		8.64896e-06	0.000101677	0.000108513	0.0086731	0.000138655	9.40573e-17	1.33553e-18	0.119336	3.19141e-18	0.00070989	8.5894e-05	0.0387011		3.55492e-09	0.146158	0.169702	7.96467e-15	3.07908e-08	0.0365664	1.89781e-13	4.98618e-15	9.70476e-11	7.56791e-15
fulvestrant	chemical	0.0341333	0.00100566		7.01415e-07	0.000163844		0.000369817		5.9598e-06	7.81176e-07	1.03088e-19	6.84769e-08	0.013539	4.39816e-10			3.16465e-08	1.84688e-13	3.17538e-13	1.3133603481495E-	0.00340948		1.96046e-18	1.65886e-07	7.48855e-18	0.0050553
NFE2L2	protein	4.73803e-05	0.00358646	0.0176572	5.85511e-13		1.56535e-14		7.73069e-07	0.000135649	6.14955e-16	0.0167943	3.66555e-10	6.6312e-20	6.07119	1.44699e-08	7.6631e-05	0.0119561	0.000433779	5.63616e-09	1.56666e-08	1.58578e-07	0.0411863	0.000446839	4.5931e-09	3.17165e-05	4.71715e-05
G2 phase of mitotic cell cycle (-)	biological process									0.733441	1.04456e-17	9.69861e-18	1.61797e-17					3.88518e-08	1.89815e-11	1.84608e-19	3.19445e-19			1.79434e-19	3.13876e-19	3.60008e-15	0.00379814
mechanical strain (-)	biological process	3.69668e-17	0.00179467	7.61759e-18	9.69065e-12		9.51668e-10	0.00916585		1.19894e-09	4.91432e-06	3.15165e-16	0.00896817	0.00147454	1.10661e-09			3.33371e-09	6.81515e-13	3.15552e-11	3.05708e-10	9.85319e-11	0.001545	5.90681e-16	8.08049	8.81666e-19	6.90582e-13
PD98059 (-)	chemical	8.67508e-06	0.00735308		5.56773e-09		6.94448e-07	0.000676365	0.00057499	0.873448	1.14485e-18	5.5655e-07	1.14976e-14	1.09077e-13	1.49598e-09	0.0475168		1.14916e-06	7.54649e-10	0.176347	9.19301e-11	7.89137e-13		0.105485	8.901e-11	4.49358e-08	0.0155076
IFNG	protein	1.0474e-06	0.057187		4.61557e-09		1.47987e-05	1.45639e-06	4.79666e-05	7.44667e-14	5.51935e-38	1.78116e-07	4.89706e-40	4.55719e-08	1.41505e-05	0.000168476		1.49687e-09	6.55068e-05	1.14611e-15	6.94196e-09	7.65375e-10	0.000695075	0.0447645	4.88139e-10	4.7797e-10	0.0110736
TNF	protein	0.495869	4.16669e-15		0.333644	0.00106635	1.17191e-14	3.10331e-07	3.86375e-08	0.118831	5.14664e-46	9.39695e-12	5.50851e-47	9.93077e-16	0.00319841	4.44938e-06	1.66617e-05	3.98313e-11	3.66735e-17	5.69106e-06	1.57346e-15	1.44511e-17	6.87591e-05	7.15876e-05	1.46184e-15	3.05115e-18	0.000116706
IL1B	protein	3.01135e-05	3.37581e-09		1.05001e-07	0.0311419	4.10839e-05	9.94857e-08	0.000310496	1.19386e-11	0.000666151	6.61396e-06	1.67105e-07	1.96871e-06	6.44157e-11	0.0311419		1.91718e-07	7.33649e-10	3.18339e-13	1.05869e-10	5.18766e-08	0.000197044	6.34551e-19	7.87458e-10	1.94733e-08
KDM5B	protein	0.000937904	0.00315057	0.0418698	1.10688e-05	0.0303331	3.58531e-06		0.00300701	3.91134e-17	7.94756e-20	9.01471e-13	5.15069e-15	0.00904701	7.56369e-08			9.01835e-08	3.37317e-16	1.43361e-14	1.66744e-14	5.41595e-08		3.0545	1.40189e-10	6.6306e-15	1.73589e-18
KDM5B	gene	0.000937904	0.00315057	0.0418698	1.10688e-05	0.0303331	3.58531e-06		0.00300701	3.91134e-17	7.94756e-20	9.01471e-13	5.15069e-15	0.00904701	7.56369e-08			9.01835e-08	3.37317e-16	1.43361e-14	1.66744e-14	5.41595e-08		3.0545	1.40189e-10	6.6306e-15	1.73589e-18
response to oxidative stress	biological process	9.94058e-10	0.00017384	0.0051616	3.9796e-11	0.00534171	5.14536e-09	0.00673069	0.0381166	3.71397e-11	4.76376e-10	1.34349e-05	3.48848e-09	3.46668e-16	6.80036e-17	1.95806e-09		7.9655e-06	1.98597e-05	7.5837e-10	9.34777e-08	0.1575		4.7984e-10	3.39919e-07	1.4493e-06	3.67414e-06
SRF (-)	protein	0.00710616	0.0113064		1.48058e-08	0.000119092		1.59968e-05		1.00118e-05	1.15754e-13	5.76742e-05	7.09416e-09	1.5558e-05	0.0315591			1.0537e-05	7.61443e-16	1.07372e-06	0.313496	0.0140591		7.13661e-09	3.74374e-19	4.17451e-07	0.00749868
estrogen (-)	chemical				0.00351487	0.000581736		0.000473341		3.98678e-15	3.30698e-17	7.56907e-14	6.95405e-18					1.00786e-07	1.71884e-06	3.34776e-08	1.09313e-18	0.0419809		4.10351e-09	3.68758e-19	0.697964	4.36544e-16
nitric oxide	chemical	1.3866e-05	0.000107037		0.89518		7.47676e-12		0.000643834	5.99649e-10	6.58144e-13	0.00358847	7.71531e-15	9.71579e-11	3.97041e-11	4.89699e-05	0.00838377	1.01188e-08	4.63611e-10	5.94905e-15	1.17546e-09	1.40936e-11	0.00695838	3.53794	5.16985e-09	1.45148e-11	0.00877067
rosiglitazone	chemical	1.73334e-08	0.004681		6.93936e-09		1.51911e-07	0.001196	0.00640934	0.705142	3.07716e-14	1.58959e-05	1.15715e-14	4.35868e-08	9.00763e-07	4.79684e-07		0.0165696	5.05894e-12	7.15401e-07	1.155e-06	0.964618		9.43307e-11	1.19418e-06	4.57636e-06
camptothecin	chemical	0.0174855			0.000697993		4.79015e-05	0.0305461		1.16085e-08	7.76746e-09	3.96191e-06	6.47055e-14	3.76701e-05	0.0810589			6.99799e-05	0.105367	3.58371e-17	9.06649e-11	1.93183e-05		1.61385876475076E-	8.33052e-11	0.348558	5.0733e-05
1,2-dithiol-3-thione	chemical	0.000316537			1.58111e-07		0.131845		7.86484e-05	0.00551397	7.07716e-05		0.00671558	5.83335e-14	5.79574e-17	8.66406e-08	4.96414e-06			0.0190379	0.000181814	0.00458957	0.00135554		5.60379e-05	0.00168	5.61659e-05
NSDHL (-)	protein	4.70498e-05	0.000159077	7.13386e-16	1.70414e-10	0.00385137	0.155105			0.00176848	0.304397	1.07176e-05	7.45154e-09	0.0113146	6.18877e-05		0.0458042	7.71945e-06	0.0388078	8.64841e-08	1.06538e-07	1.97366e-09	0.040504	0.000513874	1.58813e-08	6.18862e-11	5.06777e-09
E2F4	protein									5.4063e-19	1.39714e-14	1.68186e-11	5.44096e-11	0.000796049	0.0144937			1.01014e-08	4.05972e-11	8.8081e-11	7.07967e-14	0.0190659		0.185464	8.98103e-15	1.15745e-14	0.940374
response to shear stress	biological process	0.00015601	0.00477171		3.84518e-08		6.69588e-07	0.00107649	9.88061e-05	1.5335e-18	1.11193e-15	3.46839e-14	7.01169e-17	1.68358e-11	7.65516e-14	0.00534171	0.00041131	1.37097e-08	0.118661	1.05417e-18	3.78587e-15	4.73646e-11	0.0193536	7.4856	5.9939	7.7615e-13	0.95886
GNA15 (-)	protein	9.35785e-08	1.37635e-08		0.148717	9.57186e-06	7.56451e-11	1.38754e-09	1.5782e-05	1.04317e-17	7.99954e-16	1.35371e-10	0.641914	3.01861e-10	0.00969415	0.000187503	0.00163965	1.61144e-07	0.733475	3.17079e-14	9.74775e-11	5.96747e-11	5.94798e-05	0.00363502	5.46663e-14	3.4536e-10	0.00438351
RHOA (-)	protein	1.98136e-05	0.000135738		7.60655e-15		5.44397e-16	1.69618e-09	5.78499e-07	3.04839e-10	3.95505e-13	6.50404e-07	7.48178e-11	3.18919e-14	1.86812e-17				1.8152e-08	1.44018e-06	1.78494e-07	1.48413e-07		1.57447e-15	1.64318e-10	7.30372e-10	0.000414701
BRCA1 (-)	protein	0.00350087			4.36997e-05		0.0034038			1.9972e-15	5.07407e-14	3.90773e-11	3.385e-16	3.3315e-06	9.87834e-12			5.05586e-10	8.80414e-09	7.57455e-19	1.01782e-16	6.11884e-07		3.19386e-18	3.15564e-14	3.81815	9.41434e-14
F2 (-)	protein	9.31172e-06	9.11598e-10		0.0174106	8.11871e-06	6.63906e-06	3.10416e-10	0.0416194	1.83758e-13	4.71062e-19	1.13708e-08	1.39878e-15	3.68605e-07	6.67899e-18	0.0360608		3.97475e-07	1.54879e-11	1.51798e-13	5.05455e-08	9.81374e-08	0.000685066	1.94341e-18	3.57619e-16	9.39314e-10	3.54463e-07
TGFB1 (-)	protein	1.17169e-10	8.90808e-10		0.157898	7.06447e-05	0.36044	1.49419e-10	3.53857e-06	0.00153168	4.05755e-36	6.08367e-13	0.00977561	7.9638e-13	1.38985e-09	0.0067662	0.00104671	1.06707e-16	1.97537e-15	8.40108e-19	5.66505e-16	0.380886	8.04138e-07	5.34942e-08	0.00739844	1.41442e-05	4.68638e-07
PPARG	protein	4.75105e-10	3.93172e-05	8.80631e-06	0.0601444	0.00435162	3.78178e-07	4.46968e-07		8.97783e-09	7.8896e-19	0.00759844	9.33374e-17	1.5478e-06	3.49849e-08			7.51142e-05	3.10364e-17	3.34199e-15	3.80578e-09	6.73974e-10	0.0110444	1.75746e-11	1.33632e-08	4.73566e-09	0.0344669
cisplatin	chemical	0.00710616			5.18918e-07	0.0119305	0.00041086	0.00158451	0.0138549	1.60382e-09	3.77159e-16	0.000597708	9.73998e-15	3.55759e-06	7.16964e-05			1.51746e-07	5.00589e-09	6.18667e-14	7.93147e-08	3.63618e-06		5.34906e-17	1.65004e-08	6.78359e-13	0.000173993
ERBB2	protein	8.64807e-16	0.00895589	0.000168392	3.11458e-19	0.00115461	1.16838e-09	9.88761e-08		1.78346e-18	1.1008e-17	4.70763e-10	0.0483703	1.07434e-11	1.09899e-13	0.000137166		1.76875e-08	4.88054e-16	1.11434e-08	8.54684e-05	8.47034e-17	0.0817981	7.07491e-15	1.0692e-15	9.43549e-11	6.74817e-05
TCF3	protein	0.0389336	0.0488658		0.00376001		0.0130957		0.014188	1.50637e-18	8.6814e-14	0.0936508	5.41846e-16	0.0483079	0.00800512			5.74741e-11	9.37889e-12	5.80942e-16	4.49616e-15	8.70177e-05		5.35815e-18	3.93615	9.85862e-17	0.0057598
brain death	disease	0.0018657	6.51805e-07		9.07506e-10		8.18994e-05	0.00110566	0.0345045	3.99712e-11	8.64965e-12	4.15078e-05	6.03547e-13	0.00545046	3.16302e-07			1.04571e-07	0.0011799	1.30997e-11	9.89808e-09	8.47702e-08	0.00757757	1.03532e-14	9.11609e-09	3.9638e-07	0.0144487
CHR-2797	chemical	7.64607e-08	0.000758768		0.609349		5.61547	1.03999e-05	0.037454	0.163138	6.89459e-05	0.0153471	1.71695e-08	4.46305e-06	0.0114966				0.0130873	1.70437e-07	0.00187069	6.57178e-11		3.44072e-10	0.0018601	5.86572e-10	0.0017738
EKI-785	chemical	0.035575								6.45044e-06	1.86995	0.0804517	4.04075e-17	4.84858e-05		0.0104912		3.9919e-15	9.46118e-18	3.1489e-13	3.68635e-05	0.00353019		8.37838e-16	7.09015e-05	0.000533617	0.575485
response to hypoxia	biological process	4.19636e-18	3.5195e-13		4.18169357095E-	1.57978e-05	0.179478	3.93178e-14	0.000444956	0.000156912	0.000857358	3.35474713804E-	4.0481e-33	8.05377e-19	9.06195e-19	0.0190847		8.99184e-11	5.50507e-14	1.11581e-16	1.39681e-14	3.33633e-08	3.37694e-09	9.75944	0.687787	8.34015e-15	9.59189e-05
tissue damage	biological process	8.37812e-09	1.18977e-05		1.83409e-10	3.79459e-06	6.73401e-09	1.60318e-06	5.58541e-05	3.41919e-07	6.00964e-08	0.000654378	9.14848e-11	6.64175e-16	3.4358e-08	3.79459e-06	0.000301552	3.65409e-07	7.9552e-08	6.66837e-09	4.51758e-08	9.34832e-09	4.03151e-06	0.133947	4.7108e-07	9.87908e-10	0.00618867
Platelet Derived Growth Factor Complex family Hs	protein	0.000160646	5.63602e-08	0.0934993	5.93971e-16		1.85884e-11	0.00673069		4.93641e-30	1.74897e-09	1.73084e-09	0.001646	1.68358e-11	9.90831e-11	0.00534171		6.81388e-14	7.87947e-12	0.45881	6.04776e-13	0.1575		5.16365e-19	4.30038e-16	0.00331346	0.000184867
t(Mir133a-2)	mRNA		0.0457938		0.00317806	0.000496873		0.000133561		8.5509e-13	0.00304987	7.03735e-15	6.61755e-19	0.000337779	4.53967e-05		0.0350558	1.6742e-08	1.31596e-07	0.44835	3.80741e-14			0.338531	7.40785e-20	1.3185e-16	0.313007
neuron differentiation	biological process						0.00387585			7.03608e-11	8.69781e-09	7.9457e-08	3.79381e-06					5.50895e-05	1.19001e-05	3.76879e-07	4.17164e-09	0.0787346		1.96565e-05	1.93704e-10	6.60005e-12	4.6649e-10
t(Mir133a-1)	mRNA		0.0457938		0.00317806	0.000496873		0.000133561		8.5509e-13	0.00304987	7.03735e-15	6.61755e-19	0.000337779	4.53967e-05		0.0350558	1.6742e-08	1.31596e-07	0.44835	3.80741e-14			0.338531	7.40785e-20	1.3185e-16	0.313007
myoblast differentiation	biological process	0.00373917			0.433943	6.4306e-05		0.00073839		1.63757e-18	3.43108e-14	1.35346e-13	0.0890161	4.09094e-09	1.65809e-05			7.548e-21	1.31117e-11	8.76306e-14	5.1541e-18	8.74434e-07		1.04653e-16	1.89118e-09	7.99715	0.199708
Oxidopamine	chemical	5.06033e-06	0.000305687		1.53334e-14		8.38944e-17	0.0517386	3.98174e-16	7.63394e-08				1.44636e-11	3.55537e-06					0.00535733		3.54031e-08		0.00435638		7.37841e-05
IRF7 (-)	protein								0.0117688	1.01817e-06	6.15949e-18	0.00751884	1.41035e-17	0.00168336	3.05369			7.65004e-05	0.035513	7.44458e-06		0.0958035		0.167604	0.0113876	6.88356e-07	0.000397854
KEAP1 (-)	protein	6.61834e-05			0.000304459		1.41678e-05		0.00430069	0.00390813	0.0036056		0.00400391	1.75378e-10	0.659148	1.68699e-07	9.43141e-07		0.00393464	0.00300115	5.33067e-07	6.96051e-08	0.000391795		0.000487591	0.00350484	0.0840616
CCND1 (-)	protein	5.94547e-06	3.71904e-06	3.00076e-06	8.17807e-07	0.00567115	4.79015e-05	0.001196		0.000143891	1.53887e-30	1.77402e-16	4.55379e-09	9.48118e-07	1.0379e-05			3.1497e-13	0.105367	1.41374e-15	5.36414	5.13431e-08		1.40814e-13	3.09044e-05	8.59155e-19	1.06361e-17
SOCS3 (-)	protein	0.0041674	5.69595e-06		0.0373931			0.00603457		3.84985e-05	.1506886644395E-	0.00557835	4.71901e-17	8.88169e-05	3.43845e-10			4.0334e-05	0.056415	4.4172e-06	6.39873e-06	0.000606435		1.06992e-09	0.0031404	8.09794e-05
TNF (-)	protein	0.495869	4.16669e-15		0.333644	0.00106635	1.17191e-14	3.10331e-07	3.86375e-08	0.118831	5.14664e-46	9.39695e-12	5.50851e-47	9.93077e-16	0.00319841	4.44938e-06	1.66617e-05	3.98313e-11	3.66735e-17	5.69106e-06	1.57346e-15	1.44511e-17	6.87591e-05	7.15876e-05	1.46184e-15	3.05115e-18	0.000116706
beta-estradiol (-)	chemical	3.4508e-09	1.39786e-09	0.000310934	7.3077e-14	8.8545e-05	1.43619e-09	3.39859e-11	0.00881751	0.0386396	1.34183e-09	3.03637e-15	0.00349171	0.761596	9.16995e-18			1.58579e-13	6.09876e-18	0.00940154	6.37896e-17	1.13917e-14		0.459816	1.06751e-19	1.97956e-19	3.43386e-08
retinoic acid	chemical	1.38582e-05	0.00163459		8.36936e-09	0.00889619	4.11734e-05	1.95966e-06	0.0115499	3.87768e-15	0.000105376	6.57816e-11	4.77674e-06	8.68015e-05	0.0306911	0.000347541		4.83951e-10	0.103756	0.444786	6.91399e-16	1.44137e-09	1.30131e-08	3.04858e-19	3.66382e-13	5.54874e-13	0.000608717
phorbol myristate acetate	chemical	0.000797183	1.85073e-07		0.00013045	0.000118779		8.13559e-07		1.74646e-07	3.67045e-14	3.11901e-05	9.49954e-18	0.0159069	7.85067e-09	0.0487198		8.47498e-08	0.0906305	5.59781e-09	7.5785e-11	5.83088e-05	3.51757e-05	6.3393e-14	0.501884	1.41915e-07	4.01135e-07
dexamethasone	chemical	0.00680487	0.000110048		0.000144808	0.00704596	0.000130163	6.06397e-06		4.58117e-15	0.000457464	1.60447e-08	3.11606	8.11695e-08	3.35687e-10		0.00511861	1.70635e-11	4.03153e-10	1.97974e-12	5.93603e-11	4.74667e-07	0.000190015	1.59988e-15	0.564604	4.58431e-06	0.00679056
forskolin	chemical	0.000131907	0.000470455		1.7899e-06	0.000167651	0.00737379	0.000468636		1.69411e-09	1.44916e-11	1.96156e-06	4.81799e-10	1.77356e-07	4.09731e-06	0.00899692		9.73397e-05	3.44039e-05	1.0011e-06	1.65453e-06	3.08781e-08		1.13301e-11	7.70059e-10	1.74799e-11	0.015631
poly rI:rC-RNA	chemical	0.0110638	1.93058e-08		0.0179919			0.010067	0.00913794	0.000787634	5.14564035089764E-		5.71101e-05	0.0361758	6.44082e-17				0.00153554	4.44068e-10	0.00634584	0.0346431		1.16582e-09	0.00114874	0.0069089
SREBF1	protein	9.00488e-30	0.0311662	8.55418e-15	0.147392		4.94412e-12	0.0153459		5.591105989687E-	1.77592e-09	0.0319474	0.000455164	0.0013788	0.00131936			0.00091174	0.0503761	0.000598	0.00761764	4.01864e-05		0.0171846	0.000656611	6.85394e-08	0.00175698
FGF2	protein	1.57636e-06	8.39457e-05		1.46689e-10	0.00884832	4.77677e-06	1.18492e-06	0.00167603	0.495557	1.93314e-13	4.99073e-08	4.40338e-10	9.97833e-09	3.559e-07	0.00130741	0.0166145	0.000108166	1.74337e-08	3.31818e-14	1.57905e-10	0.736462	0.000185766	3.10784e-18	1.57856e-10	4.95566e-13	0.00614454
MYCN	protein	0.00400601	0.0413054		8.9977e-07		0.000171012			1.3878e-05	0.000107355	4.77033e-06	1.70037e-09	5.43486e-05	7.35641e-05			0.00109335	5.11404e-05	0.000443868	1.18769e-05	3.07001e-07	0.000577165	5.09637e-07	3.36164e-11	8.88888e-10	0.000164086
PPARA	protein	4.83803e-10	0.000550348	0.000551901	1.36934e-09		3.74508e-07	0.0134802	0.00188894	1.15872e-13	0.648864	9.06877e-06	1.35366e-13	1.00541e-06	6.33684e-06	0.00968662			8.86179e-09	4.40919e-05	7.94837e-06	1.01798e-08		0.0336581	5.1611e-06	7.60992e-05	0.00111097
SREBF2	protein	9.76101e-40	4.87536e-05	1.90441e-19	1.14636e-10	0.0139315	6.94704e-14	0.00346347		4.47606e-05	1.1094e-09	0.00633786	1.17397e-07	0.00437103	0.0034655			3.89034e-05	0.0163976	3.65934e-06	0.0147901	7.44009e-07		0.0119004	0.000819541	1.00034e-09	4.4362e-05
CREB1	protein	3.6765e-06	0.0370501		4.91563e-08	0.0433509	3.17365e-06	0.00396976	0.00508084	8.68168e-05	1.53735e-10	0.000169195	6.80999e-06	9.95887e-07	0.0108307	0.000340041		0.0387031	5.39343e-05	0.000567755	8.33979e-05	1.39416e-07		4.54116e-07	0.000348131	1.45407e-05
SCAP	protein	0.000586491	0.00370109	0.339167	1.69033e-09		1.67659e-11	0.0335087		0.187113	3.63707e-09	0.0567917	3.95489e-06					0.000191867	0.00100864	1.73418e-05	0.0195409	0.000318634		0.0166986	0.000145789	3.57416e-08	0.00048877
serum insulin	biological process	1.0449e-07	0.00360975	0.00461409	6.59761e-10	0.00436179	6.85108e-06	0.000907805	0.0398444	9.984e-15	9.46875e-13	3.10033e-08	4.48757e-08	0.00185197	1.47091e-05	0.00436179	0.00034751	6.81441e-08	1.15941e-08	1.6812e-08	1.81392e-05	9.81396e-10	0.0160183	1.86903e-07	1.14835e-07	5.13137e-07	0.00319106
Platelet Derived Growth Factor Complex family Rn	protein	3.49011e-09	6.61176e-09		0.374738	6.39005e-06	3.07566e-12	5.88774e-10	8.40594e-06	1.39856e-17	9.49057e-17	1.90634e-11	1.16348e-18	7.78935e-11	0.00915886	6.39005e-06	0.00139842	4.8871e-08	7.8598e-10	4.93655e-14	4.05491e-09	1.68336e-11	4.0045e-05	0.857081	8.06878e-15	0.901675	0.000587301
Reactive Oxygen Species	biological process	1.67451e-05	0.0196318		1.44808e-09		7.94104e-08		0.0199688	1.99579e-08	6.10065e-14	0.000464488	7.08878e-12	3.75036e-14	1.9463e-13	6.97708e-06		8.30444e-05	3.46474e-05	3.75079e-11	0.179012	3.93104e-11		1.46955e-10	3.7045e-10	1.48963e-08	0.000544137
CXCR7	protein	0.00167982	0.00303474		0.00834579	0.0976055	0.000895055		0.0395917	1.46472e-11	1.68114e-17	1.11174e-07	3.84814e-13	0.000107062	3.7458e-08		0.00148311	1.7058e-09	8.76476e-15	9.64139e-13	0.000589956	7.6476e-05	0.00716001	6.59197e-13	7.50761	0.191731	1.88469e-18
Srebf1a	biological process	9.01905e-38	0.00105397	3.98114e-16	0.083538	0.0174118	4.47684e-13	0.000378784		4.558637045769E-	5.13715e-08		3.30431e-06	0.0977306	0.00164401			0.000107356	0.0764653	0.000351079	0.00717543	5.69556e-05		0.00350011	0.00178504	5.73172e-09	0.00331135
Ifna (-)	protein										0.445816		5.0805e-14		0.000450702					0.000101479				4.74654e-08
IL29 (-)	protein										1.61837e-17		3.57898e-19	0.0457537	6.4190673649309E-					6.38657e-06				5.89708e-11
ACOX1 (-)	protein	1.04973e-06			3.17654e-05	0.00558982	6.99947e-06	3.308e-05		3.97368e-06	4.09304e-09	0.0111618	9.06864e-07	6.546e-06	0.000165911				0.0011076	0.000145955	0.008915	6.41437e-11	0.0155836	0.00504301	0.00666111	5.3541e-05
POR (-)	protein	3.10031e-16		1.53458e-11	0.384156	0.0503848	3.51807e-15	7.37847e-10	0.00443844	3.05477e-16	1.68345e-16	1.0174e-08	1.11406e-11	3.39591e-11	1.3095e-05	0.00364334		1.46609e-05	1.17457e-05	3.60674e-13	8.5447e-05	7.75e-18	0.00743939	3.74049e-09	8.40861e-05	1.73749e-13	0.038617
IFNB1 (-)	protein	0.000758481	4.80817e-07		0.00051768		0.00394398		0.0181797	0.00514116	4.04937	0.0983392	0.0904399	5.54076e-06	0.178834	0.000137166		0.00107603	0.00980469	1.30641e-09		0.00064684		1.14138e-08	0.0307451
TRIB3 (-)	protein	6.49076e-05			3.391e-15		9.9708e-16		0.0833416	6.44654e-11	0.00894017	0.000963111	7.88546e-07	0.000749177	0.00818058					0.00066484	0.0085445	3.79774e-06		1.53544e-09	0.000733005	0.000761604	0.000139144
IFNA2 (-)	protein								0.00900359	0.0447914	.3591039851956E-		4.9942e-19	0.000751595	3.18103e-08					4.0974e-07			0.0089909	0.769035		0.00601172
U0126 (-)	chemical	0.00174998	1.6535e-06		5.13748e-06	0.0059598	5.08339e-05	0.00348655		4.18381e-08	6.07411e-14	1.55152e-08	8.08668e-13	1.74531e-05	0.00740443			0.00368555	1.01199e-06	7.18058e-11	6.7504e-09	6.40084e-06		1.87901e-18	1.17666e-10	1.64847e-07
poly rI:rC-RNA (-)	chemical	0.0110638	1.93058e-08		0.0179919			0.010067	0.00913794	0.000787634	5.14564035089764E-		5.71101e-05	0.0361758	6.44082e-17				0.00153554	4.44068e-10	0.00634584	0.0346431		1.16582e-09	0.00114874	0.0069089
IFNG (-)	protein	1.0474e-06	0.057187		4.61557e-09		1.47987e-05	1.45639e-06	4.79666e-05	7.44667e-14	5.51935e-38	1.78116e-07	4.89706e-40	4.55719e-08	1.41505e-05	0.000168476		1.49687e-09	6.55068e-05	1.14611e-15	6.94196e-09	7.65375e-10	0.000695075	0.0447645	4.88139e-10	4.7797e-10	0.0110736
IGF1	protein	3.8016e-06			9.30946e-11		1.8519e-05	0.00148057	0.00940788	1.04465e-15	5.19194e-16	1.15116e-09	5.35044e-17	1.86847e-05	6.57889e-07			4.85181e-13	8.3033e-11	1.16052e-14	1.05108e-11	3.0831e-11		4.66501e-17	1.34703e-10	4.04444e-14	3.87777e-05
TGFB1	protein	1.17169e-10	8.90808e-10		0.157898	7.06447e-05	0.36044	1.49419e-10	3.53857e-06	0.00153168	4.05755e-36	6.08367e-13	0.00977561	7.9638e-13	1.38985e-09	0.0067662	0.00104671	1.06707e-16	1.97537e-15	8.40108e-19	5.66505e-16	0.380886	8.04138e-07	5.34942e-08	0.00739844	1.41442e-05	4.68638e-07
SOCS3	protein	0.0041674	5.69595e-06		0.0373931			0.00603457		3.84985e-05	.1506886644395E-	0.00557835	4.71901e-17	8.88169e-05	3.43845e-10			4.0334e-05	0.056415	4.4172e-06	6.39873e-06	0.000606435		1.06992e-09	0.0031404	8.09794e-05
metribolone	chemical	1.00057e-05	1.40491e-07	3.01664e-05	5.55958e-06	0.0060863	0.0196609	3.95906e-05		9.66777e-09	1.40636e-19	9.36965e-06	1.93418e-13	0.00137965	0.0019189			6.97982e-06	5.16669e-06	1.14309e-11	0.00090533	0.00333953		1.98769e-15	7.97702e-07	1.84708e-07	0.00539387
RB1	protein									7.66148e-19	5.68196e-14	1.03478e-15	0.101854	0.00775796				3.68199e-06	8.00488e-07	3.85132e-11	0.343606	0.0451714		0.0577189	1.55747e-17	1.93986e-17	4.89647e-19
NGF	protein	1.45355e-05	0.00808414		8.18432e-08		3.35364e-06	0.00157497		3.40748e-05	7.15838e-06	0.00449305	6.10738e-07	0.00771657	0.000855668	0.00177564		0.00115892	1.0695e-07	1.16364e-08	1.48918e-08	1.67685e-05	0.00501715	1.51773e-11	7.76918e-05	1.60016e-06	0.00740946
EIF2AK3	protein	1.14487e-07	5.13865e-06		4.6792e-15		7.98856e-14		9.36536e-17	0.0739194			1.91351e-05	0.000967378	4.96418e-05					0.0188591		1.93471e-11		0.017891	0.00195049	0.000470066
MYC	protein	0.000155765			0.499885		4.99988e-08	0.034131	0.00401194	1.88707e-05	6.39592e-09	1.66549e-18	1.73319	3.18599e-09	9.08718e-11	0.000557867		1.49461e-11	9.75615e-12	6.5497e-20	4.75373	9.67956e-09		0.0444086	0.000319004	1.85961e-07	1.83736e-19
CEBPB	protein	6.01419e-05	0.000879707		6.74991e-07	0.00437456	3.69174e-06	4.3331e-06	5.58564e-05	1.08397e-15	1.74572e-18	4.91151e-08	5.06697e-19	1.37957e-06	0.00794849			6.64447e-06	1.89554e-05	9.80078e-06	5.56159e-10	8.34488e-05		1.89634e-13	1.61909e-14	5.10487e-12	3.37334e-09
CEBPA	protein	0.000510306	0.0181042		6.00505e-08		0.00795379	0.00106047		4.90116e-09	7.49953e-17	1.13947e-06	3.10387e-13	0.00351839	0.000101489			1.47671e-05	0.000150302	1.35934e-11	7.37551e-06	0.000574818		3.88e-13	0.000365351	9.64588e-06
hemin	chemical	6.664e-05	0.0190887		0.000571539		0.000106979		0.00509369	3.68115e-05	0.00838831	0.0114475	0.0883938	5.14755e-10	0.000110964	1.39894e-08	0.00133418	0.0867363		0.000444065	0.00165964	5.01669e-05	0.000531701	4.93844e-07	0.037077	0.0488857
XBP1	protein				0.0396096		6.95569e-10	4.04345e-06				0.00655752		7.77334e-18	3.65769e-08	0.000597976
SMARCB1	protein				0.0391708					9.78164e-05	4.80505e-13	4.11658e-07	5.7367e-11		0.0037466			9.4909e-05	1.89961e-10	1.10816e-05	0.050178	0.0114371		3.78409e-05	4.57905e-09	5.43815e-09	6.73004e-08
raloxifene	chemical	0.00075938	4.83799e-06		3.49459e-05	4.77601e-08	3.04568e-07	1.78951e-08	0.00187598	8.51307e-14	7.64661e-15	6.81676e-10	1.64089e-09	1.05859e-05	6.98711e-08	0.0149701		3.50733e-08	6.73759e-09	3.66799e-13	5.4544e-06	1.99851e-06	0.0396479	7.00051e-16	1.97472e-05	1.45191e-13	0.00037759
Ischemia	biological process	9.47164e-08	7.38153e-05		3.90192e-11		6.69588e-07	5.37443e-05	9.88061e-05	6.64436e-07	1.65309e-06	1.34349e-05	5.46574e-08	8.13877e-07	1.03465e-09	0.0331566		5.331e-08	6.58568e-06	7.5837e-10	3.4806e-07	6.36532e-11		1.04332e-10	3.39919e-07	4.10363e-07	0.00180065
AP-1 complex Hs	protein	0.00597096	0.040987		8.91516e-07		3.17486e-05	0.00865512	0.00597568	4.9936e-05	1.38793e-08	0.00903566	7.78476e-07	5.1536e-08	0.00159151	0.00511858			0.000175147	0.000105665	1.65838e-06	8.37978e-08		3.60562e-06	0.000511849	0.000151055
AP-1 Complex Mm	protein	0.00084005			5.80668e-05		0.00410941		0.016408	1.66477e-07	1.58747e-08	0.00160093	1.34315e-09	5.112e-09	3.16004e-05	0.000847803		0.00114735	0.00506786	8.78765e-05	5.78941e-06	3.01195e-05	0.0050449	5.05735e-07	1.69175e-05	0.00107519	0.0441389
obesity	biological process	1.17719e-06	0.000169156		1.4813e-05		0.000758672	0.00660488		6.64074e-05	4.31998e-10		1.7183e-10	6.44098e-11	9.85138e-05	0.0379546	0.00954561	6.99799e-05	0.00016387	6.89914e-10	3.60375e-07	1.01403e-08		0.000519942	3.15039e-07	4.57044e-05
response to heat	biological process		0.00477171		1.55665e-05		0.0198344	5.37443e-05		7.40166e-10	1.71475	1.34349e-05	7.01169e-17	3.13383e-06	4.97875e-11			7.41156e-05	0.00159057	7.5837e-10	5.94549e-09	5.06068e-06		4.7984e-10	3.43811e-09	4.84493e-05	0.000596761
tissue damage (-)	biological process	8.37812e-09	1.18977e-05		1.83409e-10	3.79459e-06	6.73401e-09	1.60318e-06	5.58541e-05	3.41919e-07	6.00964e-08	0.000654378	9.14848e-11	6.64175e-16	3.4358e-08	3.79459e-06	0.000301552	3.65409e-07	7.9552e-08	6.66837e-09	4.51758e-08	9.34832e-09	4.03151e-06	0.133947	4.7108e-07	9.87908e-10	0.00618867
Lapatinib (-)	biological process	5.13677e-08		4.60055e-09	6.57316e-05		0.00706481	0.0490378		1.89067e-13	1.14607e-08	7.06795e-06	9.53414e-05	0.0346681			0.0440796	0.0350016	0.000134701	0.000445556	7.0556e-08	7.64737e-05		7.5048e-05	1.06307e-09	8.04079e-08	7.41894e-15
bacterial infection (-)	biological process	1.17719e-06	0.000169156		8.17807e-07	0.00567115	5.35085e-05	0.000184975	0.000866895	0.00136107	1.53969e-06	0.00463764	3.16016e-07	0.00300389	3.77357e-05			0.000199507	1.86678e-05	0.00038888	1.155e-06	0.0074574		6.194e-06	5.88787e-09	0.000988671	0.0170089
response to hypoxia (-)	biological process	4.19636e-18	3.5195e-13		4.18169357095E-	1.57978e-05	0.179478	3.93178e-14	0.000444956	0.000156912	0.000857358	3.35474713804E-	4.0481e-33	8.05377e-19	9.06195e-19	0.0190847		8.99184e-11	5.50507e-14	1.11581e-16	1.39681e-14	3.33633e-08	3.37694e-09	9.75944	0.687787	8.34015e-15	9.59189e-05
serum glucose (-)	biological process	8.31075e-16	0.000155717	0.00500439	5.58998e-09	0.000636872	1.04319e-07	0.00114009	0.000811148	0.101592	1.4974e-11	0.000596431	3.90133e-08	7.65007e-09	1.73464e-08	0.0318072	0.00930562	3.80456e-08	0.00544936	4.66019e-05	0.000777456	6.54144e-11	0.00340085	0.00106377	3.30398e-05	5.03467e-09	1.54637e-07
ROCK1 (-)	protein	4.55447e-05	0.000366735		0.0319012	0.0309099	0.00101104	0.000109509		0.00997332	7.76531e-19	1.39337e-16	4.14375e-19	9.64708e-08	1.65579e-11	0.0309099	0.00154482	7.98777e-05	3.76017e-11	1.57644e-13	7.31464e-16	3.98114e-10	0.00757757	8.4363e-17	1.39535e-19	0.0935005	1.06743e-08
DYRK1B (-)	protein	9.10867e-05			3.09418e-10		0.00199984		3.11673e-05	1.50001e-06		0.000531071		8.03546e-08		0.010796		1.55486e-06	6.61868e-05	4.45719e-05	5.50181e-05	8.76139e-06		3.81859e-05	0.000375391	1.16148e-06
SB203580 (-)	chemical	0.00669188	1.47447e-05		8.54446e-08	0.0494512	0.00106368	3.15954e-05	0.000555179	0.00808392	0.175811	0.0749465	5.30414e-09	0.000577169	1.16411e-10	0.0494512			0.000480491	1.0308e-08	0.00151634	0.000135449	0.00183838	7.48197e-09	0.00130374	1.16479e-05
EDN1 (-)	protein	0.000310807	1.63352e-05		4.99054e-05	0.000476706	7.54376e-06	0.00399457		3.61451e-08	3.33469e-13	3.54335e-07	9.04651e-15	1.47582e-05	1.65153e-08	0.00571156		0.000996708	1.67744e-05	7.55956e-08	0.004337	8.97114e-07		0.495598	3.40409e-05	3.15659e-06	0.0158335
hydrocortisone (-)	chemical	0.000466082	0.000337779		3.18992e-07		0.000758509	0.000481562	0.000396476	1.01998e-09	3.17312e-09	6.43639e-07	0.174991	0.00493093	7.55783e-05			1.75515e-05	3.93187e-11	5.97001e-09	4.74491e-10	6.35636e-10	0.00168171	0.594957	1.94507e-10	3.76614e-05
DMD (-)	protein	1.10681e-06	0.00601359		5.46564e-08	0.0151869	1.84057e-06	0.00051574	0.000399964	9.70752e-06	4.87336e-07	0.0696019	0.000110351	4.54888e-09	1.77566e-06	0.00181897		0.0396795	9.64446e-05	1.00411e-06	1.54343e-06	3.038e-10	0.0401857	1.71861e-07	1.49485e-06	4.76146e-09	0.0130632
WNT3A (-)	protein	0.0389969	0.0555956		0.0347134	0.00567769				0.0134156	5.83112e-05	0.000409816	0.00194689		8.73651e-06			7.19767e-05	0.00108955	0.0849165		0.0349134	0.00736716	0.00845353	0.00331671
bexarotene (-)	chemical	3.45017e-06		0.0397511	5.86186e-14	0.0751504	3.34979e-11	0.000956916	3.1893e-07	1.3651e-13	3.06089e-08	9.86358e-09	4.41952e-08	0.00681455	5.49165e-05			0.00309751	0.000171088	0.000109941	5.61614e-06	8.31646e-06		8.78978e-08	5.53916e-06	6.18032e-06	0.000101092
SNAI1 (-)	protein	3.55587e-08		1.48366e-05	0.0048985	0.040713	5.95119e-06	0.00110804	0.0450064	4.16935e-06	0.00103081	0.000454034	0.0013678	1.64669e-06				0.00403835	0.0301555	0.00557601	0.00953631	0.000850571	0.0114331		0.000354974	1.07671e-07	1.99135e-05
TNFSF11 (-)	protein	9.55637e-06	7.47842e-05		6.00317e-07		0.000835885	0.000975367		8.0175e-12	4.60472e-17	5.64744e-07	1.81839e-18	6.87978e-05	0.00673136	0.0167542		5.86637e-05	5.35438e-08	1.80101e-06	3.64605e-13	0.000693464	0.00798482	3.30306e-12	6.54481e-11	1.00182e-08	0.000150664
STAT1 (-)	protein		0.00906488							0.000336367	1.11087e-18	0.0198999	1.69835e-15	0.000337598	4.48885e-17	0.0059598		0.0105166	0.00104081	1.10816e-05	0.000846544	0.000788653		1.16999e-13	0.000837467	0.000615335	0.0170942
FGF2 (-)	protein	1.57636e-06	8.39457e-05		1.46689e-10	0.00884832	4.77677e-06	1.18492e-06	0.00167603	0.495557	1.93314e-13	4.99073e-08	4.40338e-10	9.97833e-09	3.559e-07	0.00130741	0.0166145	0.000108166	1.74337e-08	3.31818e-14	1.57905e-10	0.736462	0.000185766	3.10784e-18	1.57856e-10	4.95566e-13	0.00614454
PARP1 (-)	protein		0.00705709		0.0755574	0.00780504		0.000996315		9.30761e-08	5.18747e-09	0.000834793	0.17933	0.000409118	0.000135154	0.080697		9.61948e-06	1.1838e-11	4.66105e-15	5.36413e-10	0.000345069		1.66446e-18	5.55789e-10	0.901675	3.75067e-07
cholesterol (-)	chemical	0.658674	0.0003471	4.81058e-08	4.61537e-07		1.17985e-06	0.000743079		4.31193e-11	1.79955e-10		0.000476584		0.00501876	0.0483171		0.00683955	0.000419899	1.97687e-06	0.00544945	3.19492e-05	0.0488174	0.00104993	0.00144309	1.59483e-05
PTGS2 (-)	protein		0.00464007			0.0369135		0.000167718				0.000751549	0.00754745	0.046562	0.000149058	0.0369135		0.00730578	0.000693457	5.09057e-06	1.35895e-06	0.0156417	0.00987844	9.16666e-05	4.81585e-08	7.67772e-06	6.75738e-05
MYOD1 (-)	protein	8.78154e-05			6.74363e-13		0.0199884	0.0467692		6.84799e-07	1.37705e-06	1.19999e-06	4.14689e-05	8.70884e-07	0.000599501			5.58997e-15	3.5119e-15	6.37147e-15	3.66888e-12	1.90157e-05		4.77614e-11	1.61499e-14	7.07403e-12	4.37077e-05
lipopolysaccharide (-)	chemical	8.19655e-09	3.04691e-13		4.85499e-15	0.000574108	3.83388e-08	1.06648e-11	4.80774e-06	7.77181e-06	3.11539e-47	3.70065e-12	5.77076e-46	5.45697e-14	8.67837e-05	0.0368885	0.070003	5.30356e-14	0.000517948	0.469759	1.67638e-18	3.80531e-15	4.63601e-05	1.09571e-07	4.41451e-05	9.36374e-18	0.000340709
beta-estradiol	chemical	3.4508e-09	1.39786e-09	0.000310934	7.3077e-14	8.8545e-05	1.43619e-09	3.39859e-11	0.00881751	0.0386396	1.34183e-09	3.03637e-15	0.00349171	0.761596	9.16995e-18			1.58579e-13	6.09876e-18	0.00940154	6.37896e-17	1.13917e-14		0.459816	1.06751e-19	1.97956e-19	3.43386e-08
IL2	protein	0.0389589	5.8194e-07		0.000470494		0.0157009	1.83839e-05	0.00555587	0.00113049	3.10696e-09	0.00048375	1.10538e-09		0.0166612			0.000867555	0.00188108	4.66659e-05	6.73817e-06	0.000578168		3.18749e-06	6.60399e-06	4.98535e-05	0.000114378
NR3C1	protein	0.000559389			0.000141093		0.0110599	4.38094e-05		1.15474e-09	3.7498e-13	5.1335e-06	5.74394e-15	3.34646e-05	1.18937e-06	0.0401654	0.000514867	9.07842e-06	7.13864e-06	9.6986e-06	4.77991e-06	5.14575e-05	0.0481608	1.17901e-08	1.46659e-05	1.70739e-06	0.048138
cyclic AMP	chemical	3.8673e-07	1.54336e-05		3.0041e-05	1.8032e-05	0.000939015	1.08091e-05		1.90565e-17	4.10333e-14	7.304e-17	8.6982e-14	8.07135e-07	3.77459e-08	0.00949161		3.95848e-07	3.83555e-09	1.94606e-09	1.39416e-08	3.71047e-08	0.00194047	0.378458	3.55986e-09	7.88916e-07	0.00033001
IL6	protein		1.66839e-05		0.00543462	0.03781		6.44841e-06	0.00905984	3.07613e-09	8.57956e-49	0.000183995	9.53601e-44	0.00887045	3.74185e-09	0.03781		6.83496e-15	0.353379	3.66744e-35	9.16506e-08	6.63953e-05		0.000436638	5.34735e-07	4.86895e-09	0.407116
HIF1A	protein	8.938e-05	0.00798947		5.41101e-08		1.61986e-06	0.00160355		4.49588e-11	8.90765e-16	5.83947e-09	9.83846e-15	0.0819814	7.83599e-09		0.0190844	9.01492e-08	4.77657e-13	1.91037e-14	3.18861e-09	0.848937		9.4314e-19	8.90607e-13	6.60156e-14	0.000403601
ESR2	protein	0.0440351	0.0113064		0.0147787		0.00165999		1.10575e-05			0.0766676			0.0158594	0.0119305			0.0457363			0.00034011
PARP1	protein		0.00705709		0.0755574	0.00780504		0.000996315		9.30761e-08	5.18747e-09	0.000834793	0.17933	0.000409118	0.000135154	0.080697		9.61948e-06	1.1838e-11	4.66105e-15	5.36413e-10	0.000345069		1.66446e-18	5.55789e-10	0.901675	3.75067e-07
15-deoxy-delta-12,14 -PGJ 2	chemical	0.0455096	3.46731e-06		1.79301e-05		0.000370601		0.000413596	0.00585587	7.91595e-07		1.06797e-06	1.60954e-07	1.55999e-05	0.00960641	0.00167186	0.0485148	7.15361e-05	1.36688e-05	5.65354e-10	3.18885e-06	0.00845477	8.68067e-09	1.07674e-07	1.94019e-05
JUN	protein	3.37095e-05			0.00745334		0.00403348	0.0100617		0.000887092	0.000194331	7.1685e-05	0.000381488	1.63168e-05	0.0084997	6.73445e-06		0.0334141	1.71587e-06	9.3176e-09	6.4434e-10	1.79032e-07	0.00675685	3.78856e-10	3.8584e-08	3.78755e-08	0.000630805
EPAS1	protein	8.65412e-06	7.66644e-05		0.00035358	0.000399669	0.009805	0.00410104		3.90991e-05	4.75639e-08	0.00860015	7.48055e-08	4.50842e-09	0.000553814	0.00351038		0.000157134	6.8017e-10	8.51889e-08	7.58111e-05	1.94815e-05		0.000381716	3.37499e-08	0.00190071	0.0368152
RASSF1	protein	4.74537e-06	1.01773e-05		6.14997e-10	0.0446541	8.70944e-09	1.67054e-06	5.74565e-10	8.90947e-14	7.87967e-18	6.83747e-07	1.18019e-14	6.40597e-10	9.34484e-09	0.0446541		3.50802e-07	5.53659e-08	1.88335e-13	4.60909e-15	8.38436e-10	0.0014934	1.61937e-13	4.98308e-17	3.93474e-12	9.58719e-07
butyric acid	chemical	1.38578e-05			0.000799603		1.88836e-05			7.815e-05	1.87161e-13	1.15558e-05	1.46676e-15	6.5789e-06	0.000136115	0.00854661		0.0785157	0.000135437	0.000363617	6.34634e-08	9.6696e-06		6.47631e-09	3.96013e-06	1.1907e-06	0.00845477
ETS1	protein	0.000796919			0.00814695	0.00364334	0.00106634	1.15168e-05	0.0889544	4.17381e-06	0.000310441	0.00155492	8.91911e-08	5.66935e-07	6.59773e-06	0.00364334		0.00670518	5.73709e-08	3.99641e-07	1.66374e-07	8.6641e-09	0.0134687	8.08587e-08	6.65755e-05	9.59841e-05	0.00601477
PPARGC1B	protein	1.09662e-14		6.58545e-14	7.80442e-07		1.08766e-08			0.0739194	1.14571e-06		0.00918782					0.00899959		8.95315e-05		0.000366859				1.83658e-05
sulforafan	chemical	0.00045091			1.3945e-06		8.86817e-05		3.43798e-08	0.000437701				0.000141688	0.000367409	4.54018e-06	0.00717786			0.000345146	0.00541014	1.54941e-06	0.00105931	0.00474142	0.00539086	0.0055465	0.00156457
thapsigargin	chemical	0.00699514	0.00500481		9.8375e-08	0.0696491	1.54853e-05	0.000918656	0.000155567	1.85531e-08	4.80148e-10	0.000949815	3.61199e-08	3.68647e-08	7.31494e-07			0.00951848	0.00015499	6.68359e-07	0.000156662	0.000975162		1.41101e-09	4.89448e-06	5.46415e-06	0.0370091
AHR	protein	9.61347e-05			8.00867e-10		8.66779e-08	0.0883357	0.035501	1.35773e-13	7.3663877511889E-	4.43875e-11	6.17013e-19	7.70146e-09	9.39431e-13	0.0308941	0.009089	1.60406e-05	1.63714e-09	3.77952e-15	6.37473e-14	1.19839e-09	0.0176366	0.000710379	1.93055	0.398774	0.501483
HNF4A	protein	0.0170594	0.00845554		0.00101004		0.000418835			0.00601086	0.000483311	0.00815669		0.000115168		0.000531942			6.93036e-05	0.00876478	0.00170016	0.000408447	0.0498932	0.00748871		0.00479909
5-azacytidine	chemical	3.00672e-06			4.09189e-07	0.0156961	1.80506e-05	0.0041096	4.98999e-05	0.00154668	0.000895986		1.13632e-05	0.000387957	0.00113045	0.0009481	0.0400435		6.87577e-09	3.75639e-05	0.00137461	4.59788e-06	0.000174057	4.99059e-06	0.000540681	0.00130962	0.00481159
ATP7B	protein	4.44162e-16		3.16537e-06	4.09189e-07		7.76043e-10	0.0411151	0.00108671	4.86686e-19	1.56368e-14	4.45448e-07	4.10087e-11	0.00588852	0.00486732		0.0400435	4.5199e-08	5.77668e-05	1.51487e-09	7.79831e-06	4.98907e-07	0.00765431	1.07387e-08	1.54811e-07	1.05637e-15	8.89877e-10
FGF1	protein	1.17048e-06	0.00859868		1.81017e-09		0.000378374	3.45014e-05		1.9097e-07	4.70175e-09	6.95941e-06	5.89e-09	5.3366e-07	3.46349e-07			0.000996708	8.87347e-10	1.98361e-06	5.83762e-07	3.38664e-11	0.000188877	0.495598	0.17017	6.60019e-07	0.04684
POR	protein	3.10031e-16		1.53458e-11	0.384156	0.0503848	3.51807e-15	7.37847e-10	0.00443844	3.05477e-16	1.68345e-16	1.0174e-08	1.11406e-11	3.39591e-11	1.3095e-05	0.00364334		1.46609e-05	1.17457e-05	3.60674e-13	8.5447e-05	7.75e-18	0.00743939	3.74049e-09	8.40861e-05	1.73749e-13	0.038617
clozapine	chemical	0.717887		1.78817e-10	5.01381e-05		1.95687e-06	0.000169438		3.96519e-10	6.39838e-05		0.00600361					0.00597773	0.0359094	0.000546686		0.00858678		0.099566	0.0336779	6.13461e-05	0.00106599
methylprednisolone	chemical	8.83303e-09	0.00757105	0.0117504	4.91073e-12	0.00440571	1.14811e-06	0.00975037	0.00558072	0.148742	1.70688e-19	6.61081e-06	1.0536168040499E-	8.75899e-13	0.484674	0.00440571	0.0154609	9.47197e-11	6.07054e-11	1.84055e-13	4.08363e-10	4.04816e-09	7.66116e-05	5.90981e-18	1.40591e-09	1.85112e-09	0.000114851
isoquercitrin	chemical	1.78055e-19		7.97604e-15	8.88012e-07		4.04507e-10			8.03408e-16	4.61106e-08		3.71991e-05					1.66918e-06		1.1064e-06		7.39409e-05		0.00608492	0.00684704	1.05497e-09	3.63784e-05
trans fatty acid derivative	chemical	0.373197	0.000964569	6.69368e-07	0.00644885	0.00590569	4.54975e-05	0.0160658		1.93463e-11	4.09571e-08		5.63767e-07	0.000417417	0.0015006			4.41759e-05		3.09609e-06		0.000940302		0.00715599	0.0386694	0.000656561	0.00134453
LY295427	chemical	0.18914	0.00330963	1.13496e-14	9.33764e-08		1.1738e-13			1.04408e-16	8.96867e-08		5.63161e-05					7.68785e-06		1.88632e-06		0.0019976		0.000616786		5.10147e-11	0.0314477
Oxidized Low Density Lipoprotein	biological process	0.00414156	0.0006965		7.57534e-06	0.0860401	1.46887e-06	1.67865e-05	0.0398444	3.85702e-11	0.486564	5.06311e-06	4.35748e-11	1.89466e-06	8.80667e-08	5.57487e-05	0.00859604	0.00465141	0.000953566	1.00137e-06	6.0331e-13	5.13773e-07	0.0084812	1.13606e-08	0.305061	9.58637e-11	0.000335832
bacterial infection	biological process	1.17719e-06	0.000169156		8.17807e-07	0.00567115	5.35085e-05	0.000184975	0.000866895	0.00136107	1.53969e-06	0.00463764	3.16016e-07	0.00300389	3.77357e-05			0.000199507	1.86678e-05	0.00038888	1.155e-06	0.0074574		6.194e-06	5.88787e-09	0.000988671	0.0170089
insulin	chemical	1.41602e-06	0.00141175	0.001475	9.16409e-07		5.49785e-05	0.00358974		4.76303e-11	3.93674e-08	1.48045e-07	1.4041e-06	0.00474408	0.00613902	0.0060863		6.57706e-05	1.11747e-05	1.97051e-08	0.00090533	1.16713e-06	0.0169038	5.75957e-11	9.73978e-09	3.49354e-08	0.0177474
adipocyte differentiation (-)	biological process	9.50931e-06	0.0040436		0.000635081	0.00317561	0.0595988	0.013139		3.41394e-08	8.94055e-11	0.000196632	5.71184e-14	8.7137e-05	0.0418168	0.0344616				0.0394889		0.0131862		0.0360186	0.0161873
myoblast differentiation (-)	biological process	0.00373917			0.433943	6.4306e-05		0.00073839		1.63757e-18	3.43108e-14	1.35346e-13	0.0890161	4.09094e-09	1.65809e-05			7.548e-21	1.31117e-11	8.76306e-14	5.1541e-18	8.74434e-07		1.04653e-16	1.89118e-09	7.99715	0.199708
and(Progesterone,Estradiol) (-)	chemical				0.000919379	0.0017618	0.0475946				0.00150115	0.0411154	3.51939e-06	0.00449769	0.0479735	0.0376081			0.0191655	0.00431947		0.00104859		0.0414154
NEUROD6 (-)	protein					0.00995114		0.00674956			0.0971109		0.00563056						0.019688
Platelet Derived Growth Factor Complex family Hs (-)	protein	0.000160646	5.63602e-08	0.0934993	5.93971e-16		1.85884e-11	0.00673069		4.93641e-30	1.74897e-09	1.73084e-09	0.001646	1.68358e-11	9.90831e-11	0.00534171		6.81388e-14	7.87947e-12	0.45881	6.04776e-13	0.1575		5.16365e-19	4.30038e-16	0.00331346	0.000184867
Srebf1a (-)	biological process	9.01905e-38	0.00105397	3.98114e-16	0.083538	0.0174118	4.47684e-13	0.000378784		4.558637045769E-	5.13715e-08		3.30431e-06	0.0977306	0.00164401			0.000107356	0.0764653	0.000351079	0.00717543	5.69556e-05		0.00350011	0.00178504	5.73172e-09	0.00331135
FLII (-)	protein	0.000177817	0.00306185	0.0384779	5.09349e-06	9.58481e-05	9.13995e-05	0.00867035		4.41048e-10	7.96757e-07	5.73309e-08	1.05369e-06	0.00137785	1.19994e-08			0.00836884	0.0401801	0.00570608	0.00010598	6.16302e-06		0.00134135	5.49318e-06	4.45567e-06	1.41362e-05
androgen (-)	biological process	4.93632e-06	0.0185738	0.00496766	8.91666e-07	6.46796e-05	1.81411e-08	0.000166874	0.00605816	5.87591e-15	5.33688e-13	9.64592e-14	0.103377	1.40668e-07	1.16691e-08			1.33194e-07	4.48109e-05	1.71367e-12	8.78395e-10	8.86555e-07		6.95411e-11	3.68104e-09	5.60344e-11	1.16849e-09
SP5 (-)	protein	0.000149393		0.0376894	0.0137459		0.0196109			0.000113608	0.00643195	0.0056504	0.000566318	0.00503401	0.00143318	4.60486e-06		0.000517694	0.00671945	0.000308162	0.00584189	0.00569874		0.0151661		0.00167916	6.51976e-05
PKC Family Hs (-)	protein	0.0470834	0.00771401		4.88745e-07	0.00534044	0.000957799	0.000313687	0.00610934	6.08482e-07	8.45853e-06	0.00103703	1.38799e-05	0.0108757	0.000491173	0.000431759		0.00899935	0.00857881	0.00153144	0.000150093	6.43616e-05		1.00167e-06	3.68311e-05	4.18856e-07	0.00388812
NFKB Complex Hs (-)	protein		0.000806986		0.00170173		0.00189948		0.00580336	3.60417e-07	3.70605e-13	9.10869e-05	7.9544e-16	8.74447e-05	1.96369e-06				0.000111484	1.10468e-07	6.40811e-05	0.000649558		0.931117	5.91905e-05	9.4567e-06
TGF-beta-R family Hs (-)	protein	0.00479455	0.0166705		1.1736e-06		5.60464e-08	0.000906375		8.37892e-07	5.67444e-09	8.0785e-05	8.6167e-09	1.34753e-06	3.99387e-07	0.00978151			0.00016357	5.01988e-05	8.9561e-06	6.30981e-08		1.76097e-09	4.85165e-07	5.18917e-09
AP-1 complex Hs (-)	protein	0.00597096	0.040987		8.91516e-07		3.17486e-05	0.00865512	0.00597568	4.9936e-05	1.38793e-08	0.00903566	7.78476e-07	5.1536e-08	0.00159151	0.00511858			0.000175147	0.000105665	1.65838e-06	8.37978e-08		3.60562e-06	0.000511849	0.000151055
IFNA13 (-)	protein		0.00436414					0.0608651		0.0801446	3.18503e-13		1.04169e-16	0.00167082	0.0883134			0.00745446	0.00673388	4.53644e-07	0.00600749			3.74596e-07		0.00131391
PXMP3 (-)	protein	8.85616e-11	0.00674399	7.19449e-08	0.00547788		5.18116e-07	0.0039702		1.03609e-07	6.65302e-05		0.000370767		0.0450478			0.00353772		8.39445e-06				0.00591774		0.000310881
LY295427 (-)	chemical	0.18914	0.00330963	1.13496e-14	9.33764e-08		1.1738e-13			1.04408e-16	8.96867e-08		5.63161e-05					7.68785e-06		1.88632e-06		0.0019976		0.000616786		5.10147e-11	0.0314477
SCAP (-)	protein	0.000586491	0.00370109	0.339167	1.69033e-09		1.67659e-11	0.0335087		0.187113	3.63707e-09	0.0567917	3.95489e-06					0.000191867	0.00100864	1.73418e-05	0.0195409	0.000318634		0.0166986	0.000145789	3.57416e-08	0.00048877
PEX5L (-)	protein	0.783988	0.0016635	7.59134e-09	0.000653401		3.15558e-09	0.0461813		3.99005e-09	0.000181975	0.0433646	0.00346465		0.0361852			0.003456	0.0388119	5.6877e-06	0.0371396	0.014073		0.00703946	0.0370545	6.78641e-06	0.016399
exercise (-)	biological process		0.000737899			0.0075847		0.00475985		0.0041657	5.11797e-05	0.00108461	0.00515766		9.03349e-06			0.0440178	0.0168688	0.0118844				0.00036106	0.000159736	4.78416e-05	0.00860861
IRF5 (-)	protein	0.00731962								1.50037e-06	5.79446e-10		1.79916e-11	0.00681455	1.3459e-07				0.000704044	7.18808e-07	0.000598892	0.00745032		4.95506e-12	0.000137655	7.5587e-09	4.7539e-07
SATB1 (-)	protein					0.000564194		0.0183654												0.0440986				0.0414849	0.00345458	0.0493084
ETV1 (-)	protein	0.000653594	0.00705709	0.0401751	7.58569e-06	0.00780504	0.000146939	0.00977364		9.3845e-10	1.37706e-06	4.65018e-07	1.81591e-06	0.0018781	1.55959e-07			0.000878601	0.00999909	0.000918315	0.000153008	9.16571e-06		0.000101355	3.18964e-05	6.9819e-06	1.83581e-05
t(MAPK1) (-)	mRNA										1.48348e-13		5.93393e-14		1.80468e-18					0.00056761				1.6051e-08
PRDM1 (-)	protein				0.0103897		0.0190144		0.000638434	0.00114507	3.47188e-08	0.0198999	9.18319e-09	0.0394667	0.0499459	0.0059598				4.35688e-07	0.019415	0.0360062	0.0165678	3.78409e-05			0.0498087
NRIP1 (-)	protein									0.0375458	0.0334971								1.16953e-09
oxysterols (-)	chemical	0.000341496	0.000489369		0.016306	0.0303784	0.000609695						0.0478865		0.0433394			0.0477167	0.0464493	0.000357466		0.0169906	1.0645e-05		0.0443667	0.0451957
INSIG2 (-)	protein	9.80367e-13		1.80797e-08	6.79606e-05		1.18478e-06	0.00166544		5.41166e-08	1.47882e-06				0.00660669		0.00777384	3.69804e-05		6.91801e-05		0.0351307		0.00608492		1.36617e-06	0.0731409
INSIG1 (-)	protein	6.48916e-10		3.53758e-08	0.00016565		0.000100887	0.00538587		6.83602e-06	8.75934e-08		0.0139855		0.00108859		0.00955978	0.00147135		0.00115168		0.0348748				0.000100456	0.0403898
PPP2R5C (-)	protein	0.0668371		0.0370314	4.61537e-07		0.000463135	0.00789338	0.000149913	0.00185177	8.66061e-05	0.00856809	0.000476584		0.00130931			0.0188363	0.0067714	0.0470672	0.0180699	0.00111742			4.18174e-07	0.00154784	0.0300975
N-acetyl-L-cysteine (-)	chemical	0.000591302	0.0041357		4.3087e-06		0.00954977	0.00191406		0.000477437	3.39735e-05		5.74347e-06	0.000369735	0.00104944	0.00936791	0.0307589		6.03779e-10	3.86341e-08	5.04051e-09	4.46519e-07		3.03644e-07	4.3481e-10	0.00117175
carbon tetrachloride (-)	chemical	0.0389336	0.00535363		0.00376001		0.00163798	0.00015357	0.014188	1.97397e-05	4.40041e-10	0.0119018	6.98955e-09	0.0483079	0.000339849				0.000177605	7.53634e-06	9.5581e-06	8.89371e-08		0.611797	1.66463e-06	6.80438e-05
myocardial infarction (-)	disease							0.000175662		0.00861765	1.55348e-07	0.013974	0.000113874	0.00905079	0.000431009		0.000563671	0.0438491	0.000556092	0.00888589	0.000474695	0.000785002	0.0453488	0.0080973	1.30007e-05	0.0380388
ZBTB16 (-)	protein	0.000893148			0.000160079		0.00043051			0.000416855	1.56457e-05		0.000433574	0.00100681	0.0158836	0.0017618		0.00638	0.00584887	5.56714e-05	0.00133989	5.06958e-07	0.00511181	8.06895e-06	0.00138085	7.65535e-05	0.000319188
SIRT1 (-)	protein		0.0189595		0.00800868			0.000676365		0.0141961	5.19894e-08	0.00859041	4.76487e-09	0.0198059	0.00955472			0.00677915	0.0790317	1.78135e-05	0.0485597	0.00100419		0.00775463	0.000675601	0.0049437
TGFA (-)	protein	0.00177064			0.0347134	0.000160468		0.0109552		1.47479e-05	1.00832e-08	0.000409816	3.03674e-06		0.00304617	0.0303331		0.00431358	4.47394e-07	1.38596e-06	4.97812e-05	0.00956061		1.80867e-07	1.00846e-05	0.000407944	0.0465976
SREBF2 (-)	protein	9.76101e-40	4.87536e-05	1.90441e-19	1.14636e-10	0.0139315	6.94704e-14	0.00346347		4.47606e-05	1.1094e-09	0.00633786	1.17397e-07	0.00437103	0.0034655			3.89034e-05	0.0163976	3.65934e-06	0.0147901	7.44009e-07		0.0119004	0.000819541	1.00034e-09	4.4362e-05
clofibrate (-)	chemical	0.000184485	0.00510854		0.00163035		6.33074e-06			7.96771e-08	1.36998e-08	0.000345918	8.679e-08	8.73098e-05	0.00931553	0.0137067			6.1783e-05	3.75771e-05	0.00146197	0.000577784		0.0411481	4.54519e-05	0.000540761	0.00340442
25-hydroxycholesterol (-)	chemical	0.140307	0.0198957	4.13007e-10	5.37358e-07		0.000975536			1.47899e-07	0.00170831										0.010657	0.000150375	0.0058145		0.000189381	1.99745e-05	0.0183589
NFE2L2 (-)	protein	4.73803e-05	0.00358646	0.0176572	5.85511e-13		1.56535e-14		7.73069e-07	0.000135649	6.14955e-16	0.0167943	3.66555e-10	6.6312e-20	6.07119	1.44699e-08	7.6631e-05	0.0119561	0.000433779	5.63616e-09	1.56666e-08	1.58578e-07	0.0411863	0.000446839	4.5931e-09	3.17165e-05	4.71715e-05
ethanol (-)	chemical	0.0110966	0.0135589					0.00646745		0.00436715	1.34305e-06		0.000636583		0.00313841				0.00404677	0.00968674	0.00350009	0.0167612	0.00431501	9.43314e-08	0.00347501	7.46675e-06
CEBPA (-)	protein	0.000510306	0.0181042		6.00505e-08		0.00795379	0.00106047		4.90116e-09	7.49953e-17	1.13947e-06	3.10387e-13	0.00351839	0.000101489			1.47671e-05	0.000150302	1.35934e-11	7.37551e-06	0.000574818		3.88e-13	0.000365351	9.64588e-06
CEBPB (-)	protein	6.01419e-05	0.000879707		6.74991e-07	0.00437456	3.69174e-06	4.3331e-06	5.58564e-05	1.08397e-15	1.74572e-18	4.91151e-08	5.06697e-19	1.37957e-06	0.00794849			6.64447e-06	1.89554e-05	9.80078e-06	5.56159e-10	8.34488e-05		1.89634e-13	1.61909e-14	5.10487e-12	3.37334e-09
ETS1 (-)	protein	0.000796919			0.00814695	0.00364334	0.00106634	1.15168e-05	0.0889544	4.17381e-06	0.000310441	0.00155492	8.91911e-08	5.66935e-07	6.59773e-06	0.00364334		0.00670518	5.73709e-08	3.99641e-07	1.66374e-07	8.6641e-09	0.0134687	8.08587e-08	6.65755e-05	9.59841e-05	0.00601477
CTNNB1 (-)	protein				0.00890591	0.00691573	0.0585844	0.00815509		5.48635e-10	9.55403e-16	8.16748e-05	6.17964e-10	0.0568647	6.47165e-07	0.0376489		1.4018e-07	4.67308e-06	9.33314e-09	3.68132e-08	0.00134159		6.07359e-09	5.99641e-11	8.08974e-08	0.0178843
EPAS1 (-)	protein	8.65412e-06	7.66644e-05		0.00035358	0.000399669	0.009805	0.00410104		3.90991e-05	4.75639e-08	0.00860015	7.48055e-08	4.50842e-09	0.000553814	0.00351038		0.000157134	6.8017e-10	8.51889e-08	7.58111e-05	1.94815e-05		0.000381716	3.37499e-08	0.00190071	0.0368152
diethylstilbestrol (-)	chemical					0.00534044		0.000313687		0.00748938	0.000176411	0.00103703	1.38799e-05						5.16086e-07	0.000114708	0.000150093	0.0959568		1.91016e-07	1.81739e-06	9.57364e-06	0.00073891
ANGPT1 (-)	protein	0.000161465	0.00676593		1.74793e-06		5.87358e-05	0.0347558	0.0145754	8.49806e-09	3.58959e-06	6.06433e-06	7.88337e-08	0.000116176	0.0419797		0.0365712	9.39486e-10	0.000779568	3.06167e-07	3.06501e-06	1.89188e-05		9.85139e-10	4.03539e-07	3.33844e-06	0.00881754
NRG1 (-)	protein	1.70361e-08	0.000646006		1.11489e-09		3.91456e-10	0.0375488	0.00116315	1.88535e-10	1.48949e-06	1.03477e-07	3.65666e-09	5.65169e-08	8.94615e-05	0.00090456		1.89768e-07	1.41963e-07	1.88936e-07	0.00440874	0.103968		4.78758e-10	3.10766e-07	1.04997e-07	0.0443075
LGALS3 (-)	protein		0.00601359		7.68861e-12	0.00181897	1.16398e-12	0.00187352	0.0176042	0.197163	0.00087099	5.4807e-05	0.000377191	8.04911e-10	3.04343e-09	0.0151869		1.04671e-05		4.58958e-10	1.54343e-06	4.30804e-11		7.38116e-07	5.7976e-06	4.3094e-07	0.00446932
cisplatin (-)	chemical	0.00710616			5.18918e-07	0.0119305	0.00041086	0.00158451	0.0138549	1.60382e-09	3.77159e-16	0.000597708	9.73998e-15	3.55759e-06	7.16964e-05			1.51746e-07	5.00589e-09	6.18667e-14	7.93147e-08	3.63618e-06		5.34906e-17	1.65004e-08	6.78359e-13	0.000173993
WT1 (-)	protein	0.00436174		0.00317846	3.15341e-06	0.0174565	3.41895e-06	0.000333108	0.00698108	3.99509e-07	0.00147996	7.69887e-07	7.89869e-05	8.19965e-05	3.98511e-08			6.15043e-06	3.30877e-07	6.80888e-09	0.000436979	7.97711e-05	0.00139185	9.37944e-10	4.98515e-05	3.94394e-06	0.000175689
IFNA1 (-)	protein		0.00161596							0.0071689	4.08086e-16		4.34396e-14		8.67046e-09			0.00733676	0.0149694	6.53145e-05	0.00584189			5.464e-05	0.000378171
ciglitazone (-)	chemical	0.0134491	0.00168175								0.00116695		7.1838e-07		0.00591875					0.0760891	0.00678036	0.0333545	0.000501408		0.0998751	0.0309734
SREBF1 (-)	protein	9.00488e-30	0.0311662	8.55418e-15	0.147392		4.94412e-12	0.0153459		5.591105989687E-	1.77592e-09	0.0319474	0.000455164	0.0013788	0.00131936			0.00091174	0.0503761	0.000598	0.00761764	4.01864e-05		0.0171846	0.000656611	6.85394e-08	0.00175698
EGFR (-)	protein	0.000138347	0.000306111		7.78154e-05	0.000758938	0.00968584	6.89005e-05		5.56489e-08	8.87054e-13	0.000119439	3.78935e-10	0.000846111	7.64796e-07			0.000991798	1.05388e-06	3.09354e-07	5.505e-05	9.90807e-11		1.04684e-11	1.69106e-10	6.41618e-12
PTEN (-)	protein	5.17187e-08	0.00900659	0.000838883	3.43746e-07		9.61384e-07	0.0468171		6.61081e-15	0.0140577	1.84554e-10	8.046e-11	0.000185418	8.14771e-08			1.84948e-13	1.37167e-08	1.04745e-13	3.79003e-16	7.85701e-06		7.4075e-17	6.40984e-14	3.49937e-11	1.6787e-06
metribolone (-)	chemical	1.00057e-05	1.40491e-07	3.01664e-05	5.55958e-06	0.0060863	0.0196609	3.95906e-05		9.66777e-09	1.40636e-19	9.36965e-06	1.93418e-13	0.00137965	0.0019189			6.97982e-06	5.16669e-06	1.14309e-11	0.00090533	0.00333953		1.98769e-15	7.97702e-07	1.84708e-07	0.00539387
HIF1A (-)	protein	8.938e-05	0.00798947		5.41101e-08		1.61986e-06	0.00160355		4.49588e-11	8.90765e-16	5.83947e-09	9.83846e-15	0.0819814	7.83599e-09		0.0190844	9.01492e-08	4.77657e-13	1.91037e-14	3.18861e-09	0.848937		9.4314e-19	8.90607e-13	6.60156e-14	0.000403601
hypoxia (-)	disease	0.0113584	0.000160544		9.05877e-09	0.0151869	1.84057e-06	0.00051574		1.64618e-09	0.781997	1.58819e-08	1.81915e-09	1.37742e-07	1.46979e-08	0.00181897		0.000371509	8.95366e-06	8.53537e-11	8.03388e-10	4.132e-07		5.69777e-14	8.03159e-13	3.4415e-11	0.0130632
JAK1 (-)	protein		0.0169541								5.987e-07		1.6066e-07	0.00118861	6.36865e-08					0.00130971		0.00569874	0.00545367	1.0954e-05
RELA (-)	protein	9.67771e-05	0.00443411		8.34848e-10		0.0018772	0.000169463		3.34093e-06	0.719146	0.00034668	3.83335e-10	6.98615e-09	4.83938e-05	0.00139312		0.0106661	1.45887e-09	6.15656e-14	1.0762e-07	1.53576e-05		5.35182e-14	4.67848e-07	8.19359e-07
forskolin (-)	chemical	0.000131907	0.000470455		1.7899e-06	0.000167651	0.00737379	0.000468636		1.69411e-09	1.44916e-11	1.96156e-06	4.81799e-10	1.77356e-07	4.09731e-06	0.00899692		9.73397e-05	3.44039e-05	1.0011e-06	1.65453e-06	3.08781e-08		1.13301e-11	7.70059e-10	1.74799e-11	0.015631
prostaglandin E2 (-)	chemical		0.0035146		0.00997063	0.00799338		0.0118939		0.00514684	6.0974e-07	0.000539461	8.19812e-07					0.0161455	0.000357801	0.00343012	0.0376914	0.0110141		4.86761e-05	6.65481e-05	0.0137682
IL1A (-)	protein		6.99004e-08		1.6011e-05	0.0109586		0.000661082		9.30046e-06	1.09146e-19	0.00077941	0.451599	1.03199e-05	3.78861e-07		0.0149003	8.14841e-09	5.71969e-09	5.98758e-17	4.36581e-08	0.000359401		6.7577447497516E-	9.81489e-13	5.85859e-06
decitabine (-)	chemical	0.000780369			0.0107795		0.0699955		0.0195351	0.00106741	1.69758e-13		4.96789e-10	0.00130438	9.70197e-08	0.0107197	0.0141145	6.9846e-05	4.87789e-09	7.35762e-08	0.00370847	5.36503e-06		8.67843e-10	0.00161345	4.54768e-08	0.0039308
IL1B (-)	protein	3.01135e-05	3.37581e-09		1.05001e-07	0.0311419	4.10839e-05	9.94857e-08	0.000310496	1.19386e-11	0.000666151	6.61396e-06	1.67105e-07	1.96871e-06	6.44157e-11	0.0311419		1.91718e-07	7.33649e-10	3.18339e-13	1.05869e-10	5.18766e-08	0.000197044	6.34551e-19	7.87458e-10	1.94733e-08
EGF (-)	protein	0.000759981	0.00681654		1.80078e-07		0.00500447	1.00167e-06		5.48903e-06	0.453638	7.45794e-05	5.71841e-10	0.00594146	1.70557e-05			4.30466e-05	0.575057	4.59405e-09	9.48536e-08	1.01369e-06	0.0155381	9.94085e-18	6.15617e-13	0.358583	0.0894745
progesterone (-)	chemical	0.00043184	1.44715e-07		1.05969e-05	3.75358e-06	1.66446e-06	4.60659e-07	0.0163159	7.47074e-17	4.39506e-05	1.33586e-17	0.0179912	1.87371e-07	8.98814e-10		0.0160978	3.95389e-07	7.38381e-09	8.64669e-19	4.10831e-09	6.69676e-10	0.0455096	4.57739e-14	1.68874e-07	9.18199e-11	0.00110854
nitric oxide (-)	chemical	1.3866e-05	0.000107037		0.89518		7.47676e-12		0.000643834	5.99649e-10	6.58144e-13	0.00358847	7.71531e-15	9.71579e-11	3.97041e-11	4.89699e-05	0.00838377	1.01188e-08	4.63611e-10	5.94905e-15	1.17546e-09	1.40936e-11	0.00695838	3.53794	5.16985e-09	1.45148e-11	0.00877067
Interferon alpha family (-)	protein family		0.0341158					9.60749e-05		0.00393511	7.10848e-11		7.5156e-10		4.03808e-11					0.000716956			0.0114331	4.80864e-08	0.000886011
CDKN1A (-)	protein		0.000646006		3.35518e-05	9.6559e-06	0.0109912	3.94736e-05	0.00116315	1.06431e-61	3.75387e-45	4.91617e-50	3.11378e-40	0.00070989	4.14571e-11	0.0387011		4.9336e-19	7.99793e-09	4.97388e-41	5.75732e-57	1.34367e-09		1.88178e-39	9.56693e-67	1.49991e-47	3.39089e-71
LY294002 (-)	chemical	7.38966e-10	3.93172e-05	0.00867738	7.11732e-07		1.59103e-06	5.74117e-05	0.000419788	5.83903	0.400148	1.59751e-10	1.45951e-15	1.17677e-07	6.84182e-10	0.0134009	0.0160051	0.083087	0.766718	7.63988e-19	1.59511e-11	6.73974e-10		0.000549711	1.40401e-19	9.18968e-17	5.41893e-08
AKT1 (-)	protein	0.000750131	0.000498546		3.88337e-05	8.76945e-05	0.0147789	0.000114186		5.50845e-08	6.65594e-15	8.68061e-05	9.93046e-16	0.0157045	0.000133308	0.0109548			0.00196604	0.00149661	1.15674e-05	0.0103612	0.0786872	4.87554e-05	4.3099e-05	0.0175499
phorbol myristate acetate (-)	chemical	0.000797183	1.85073e-07		0.00013045	0.000118779		8.13559e-07		1.74646e-07	3.67045e-14	3.11901e-05	9.49954e-18	0.0159069	7.85067e-09	0.0487198		8.47498e-08	0.0906305	5.59781e-09	7.5785e-11	5.83088e-05	3.51757e-05	6.3393e-14	0.501884	1.41915e-07	4.01135e-07
IGF1 (-)	protein	3.8016e-06			9.30946e-11		1.8519e-05	0.00148057	0.00940788	1.04465e-15	5.19194e-16	1.15116e-09	5.35044e-17	1.86847e-05	6.57889e-07			4.85181e-13	8.3033e-11	1.16052e-14	1.05108e-11	3.0831e-11		4.66501e-17	1.34703e-10	4.04444e-14	3.87777e-05
retinoic acid (-)	chemical	1.38582e-05	0.00163459		8.36936e-09	0.00889619	4.11734e-05	1.95966e-06	0.0115499	3.87768e-15	0.000105376	6.57816e-11	4.77674e-06	8.68015e-05	0.0306911	0.000347541		4.83951e-10	0.103756	0.444786	6.91399e-16	1.44137e-09	1.30131e-08	3.04858e-19	3.66382e-13	5.54874e-13	0.000608717
cycloheximide	chemical	0.000103508	0.000381467		1.66431e-09	0.00780875	0.000141707	0.000469339	0.00340033	5.01507e-05	8.36144e-13	0.000431791	4.8771e-11	4.79831e-05	7.01438e-09	0.00780875		0.00341456	7.18533e-10	1.0441e-07	4.5564e-10	8.98459e-06	0.0104956	1.56934e-13	8.95765e-14	7.81717e-07	0.000396984
2-cyano-3,12-dioxoolean-1,9-dien-28-oic acid	chemical	0.000959935			4.64334e-06		1.94584e-07		8.5337e-07	0.000117871	0.0436857			1.3389e-13	8.98064e-05	0.00389551	0.0148996		0.0445073	0.000808586	1.78689e-09	5.59353e-06		0.000750337	9.64196e-05	0.000101985	0.00147512
bucladesine	chemical	0.00510001			0.00645877			0.0193064	0.0493378	3.46098e-05	5.64198e-08	0.000789793	3.56879e-07	0.000659373		0.00467331		6.53351e-08	0.00165087	7.53655e-05	0.00443461	0.00740708		1.77604e-08	0.000379346	5.97715e-05
LY294002	chemical	7.38966e-10	3.93172e-05	0.00867738	7.11732e-07		1.59103e-06	5.74117e-05	0.000419788	5.83903	0.400148	1.59751e-10	1.45951e-15	1.17677e-07	6.84182e-10	0.0134009	0.0160051	0.083087	0.766718	7.63988e-19	1.59511e-11	6.73974e-10		0.000549711	1.40401e-19	9.18968e-17	5.41893e-08
MYOD1	protein	8.78154e-05			6.74363e-13		0.0199884	0.0467692		6.84799e-07	1.37705e-06	1.19999e-06	4.14689e-05	8.70884e-07	0.000599501			5.58997e-15	3.5119e-15	6.37147e-15	3.66888e-12	1.90157e-05		4.77614e-11	1.61499e-14	7.07403e-12	4.37077e-05
EGF	protein	0.000759981	0.00681654		1.80078e-07		0.00500447	1.00167e-06		5.48903e-06	0.453638	7.45794e-05	5.71841e-10	0.00594146	1.70557e-05			4.30466e-05	0.575057	4.59405e-09	9.48536e-08	1.01369e-06	0.0155381	9.94085e-18	6.15617e-13	0.358583	0.0894745
IL1A	protein		6.99004e-08		1.6011e-05	0.0109586		0.000661082		9.30046e-06	1.09146e-19	0.00077941	0.451599	1.03199e-05	3.78861e-07		0.0149003	8.14841e-09	5.71969e-09	5.98758e-17	4.36581e-08	0.000359401		6.7577447497516E-	9.81489e-13	5.85859e-06
hypoxia	disease	0.0113584	0.000160544		9.05877e-09	0.0151869	1.84057e-06	0.00051574		1.64618e-09	0.781997	1.58819e-08	1.81915e-09	1.37742e-07	1.46979e-08	0.00181897		0.000371509	8.95366e-06	8.53537e-11	8.03388e-10	4.132e-07		5.69777e-14	8.03159e-13	3.4415e-11	0.0130632
indomethacin	chemical				0.00796076		0.035706			0.000331547	1.37982e-06		3.199e-08	0.00133569	0.0181381	0.0156961			1.49305e-06	0.00453555	0.00559659	0.00869719	0.00765431	0.000914759	0.0017378
SRC	protein	0.00597096			1.00302e-09		3.17486e-05			0.151708	0.764016	6.85179e-15	3.08333e-10	0.00313811	6.58738e-06	0.000410495		1.09688e-07	6.33035e-10	4.01772e-13	0.547398	3.61188e-06		0.00994369	6.99196e-13	0.655579	4.37016e-05
PRL	protein	0.000176056	0.000160544		3.09351e-07	0.0151869	9.6187e-06	0.00051574		1.64618e-09	0.145178	9.50057e-08	3.63194e-10	1.13349e-05	0.356166	0.0151869		6.9965e-07	1.30967e-07	5.38376e-08	7.45987e-05	1.38389e-07		0.964179	5.7976e-06	1.00935e-07	0.0130632
U0126	chemical	0.00174998	1.6535e-06		5.13748e-06	0.0059598	5.08339e-05	0.00348655		4.18381e-08	6.07411e-14	1.55152e-08	8.08668e-13	1.74531e-05	0.00740443			0.00368555	1.01199e-06	7.18058e-11	6.7504e-09	6.40084e-06		1.87901e-18	1.17666e-10	1.64847e-07
lactacystin	chemical	0.00133514			4.36366e-06		0.000117079		5.85494e-05	8.11858e-08	0.0737013	0.00830709	0.0461586	5.76734e-06	0.019446	0.0160674				0.000346996	0.000868999	5.01476e-06		5.78076e-06	0.00574015	0.00144105
PTEN	protein	5.17187e-08	0.00900659	0.000838883	3.43746e-07		9.61384e-07	0.0468171		6.61081e-15	0.0140577	1.84554e-10	8.046e-11	0.000185418	8.14771e-08			1.84948e-13	1.37167e-08	1.04745e-13	3.79003e-16	7.85701e-06		7.4075e-17	6.40984e-14	3.49937e-11	1.6787e-06
FOS	protein	9.66619e-09	0.00361708		8.76758e-10		1.09601e-05	0.000986466	0.0119686	7.08496e-11	1.45073e-05	1.01492e-07	1.05708e-06	6.60017e-08	1.16187e-07	8.76945e-05	0.000110639	0.00376008	9.49704e-07	4.40856e-07	8.50816e-07	3.36634e-07	0.00431969	1.35014e-08	1.49139e-07	1.68179e-07	0.000419638
FOXO3	protein	0.00597096	0.040987		1.71875e-05		7.59075e-07		0.000507339	5.11065e-10	3.16611e-10	1.77941e-07	3.46113e-09	0.00313811	0.00159151	0.00511858		5.19608e-05	0.000175147	6.8748e-09	1.65838e-06	0.00860617		1.69675e-07	0.000511849	3.17934e-10	0.00093794
CCND1	protein	5.94547e-06	3.71904e-06	3.00076e-06	8.17807e-07	0.00567115	4.79015e-05	0.001196		0.000143891	1.53887e-30	1.77402e-16	4.55379e-09	9.48118e-07	1.0379e-05			3.1497e-13	0.105367	1.41374e-15	5.36414	5.13431e-08		1.40814e-13	3.09044e-05	8.59155e-19	1.06361e-17
RU486	chemical				0.00137468	0.000885772	0.0458499	0.00394172		0.00584565	7.85686e-06	0.0476898	3.03059e-09	0.001197					0.000731816	5.19588e-06	0.000878637	3.36536e-05		8.75376e-09	0.00480678	0.00507777	0.0463037
IFNA2	protein								0.00900359	0.0447914	.3591039851956E-		4.9942e-19	0.000751595	3.18103e-08					4.0974e-07			0.0089909	0.769035		0.00601172
tunicamycin	chemical	0.0373477			7.48037e-06		3.00796e-05		3.11673e-05	7.11191e-05	9.36086e-06	0.000531071	0.00174072	8.03546e-08	9.69699e-07				0.0331037	0.07366	0.0309149	0.000597761		0.000403458	0.0301479	0.00819055
STAT1	protein		0.00906488							0.000336367	1.11087e-18	0.0198999	1.69835e-15	0.000337598	4.48885e-17	0.0059598		0.0105166	0.00104081	1.10816e-05	0.000846544	0.000788653		1.16999e-13	0.000837467	0.000615335	0.0170942
IL13	protein	5.8801e-06	0.00681654		0.000873371		0.000155987	1.00167e-06		0.0006052	1.83397e-11	0.00909367	9.39956e-15	0.00108688	1.08537e-07		0.0186867	0.00309589		1.69891e-06	7.85047e-07	6.58057e-08		9.58714e-06	7.13901e-07	3.30967e-06	4.03397e-05
CHUK	protein	0.0311596	0.00954781		0.000166584		0.0013815		0.00746915	5.9772e-08	1.13562e-14	0.000548854	1.55898e-13	0.00145335	1.47571e-07	0.00614414		0.00134748	9.56397e-05	6.15711e-14		4.03464e-05		1.68038e-13	0.00305768	7.11044e-09
IKBKB	protein	0.0153351	0.000379694		0.000111707		0.0114045			7.81374e-10	1.57686e-17	8.73862e-07	1.09989e-14	0.00385906	4.90104e-08			0.0014149	4.87638e-07	3.54548e-18	0.00835576	0.000135094		1.71651e-15	5.69495e-06	7.95811e-11
RBL1	protein									9.74586e-13	1.61855e-07	0.146862	1.54135e-07	0.00430606				0.00188504	0.0017658	0.000164466	5.94146e-13			1.09745e-06	5.8457e-13	3.74697e-10	8.98516e-14
troglitazone	chemical	0.000884981	0.00115531		3.84982e-07		0.000365619			9.04634e-11	3.13305e-18	0.00176187	5.7671e-13	0.00605513	0.0139366			0.00866465	0.0681865	1.57081e-08	5.54199e-09	5.13568e-07	0.00745857	7.97406e-11	5.40644e-09	5.63799e-07	0.00158143
RELB	protein	0.0066556	7.73891e-05			0.0111685		0.00491046		1.97397e-05	5.61602e-11	1.77586e-05	7.84817e-10	0.00046199	1.11691e-06	0.0111685			0.0353672	5.15161e-05	1.54534e-07			8.0901e-07	1.54182e-07	6.80438e-05	0.00577684
IL1RN	protein							0.00669339		0.0159042	6.53166e-13		7.88914e-10		3.79198e-11			0.00143437		0.0001709		0.00401803		1.83846e-09		0.0464635
PTH	protein	4.56419e-05						0.00893881		0.00538381	1.09199e-09	4.6807e-05	3.06846e-08	0.00148104	0.0111345			0.000678575	9.51856e-05	8.93638e-05	3.33791e-05	6.81971e-06	0.00599168	4.95048e-07	3.04659e-05	0.00753096
IL5	protein	0.0163809				0.0318072	0.00158656	0.0940175	0.0366108	4.91151e-07	9.33988e-08	0.000687956	1.87064e-06	0.000983749	7.39591e-05	0.0318072		1.44439e-07	0.0010061	4.89014e-08	0.000878443	0.00075619		6.38041e-09	3.1558e-06	0.000314855	0.00444335
MAPK8	protein	0.000374764	0.0479895		0.00984112		0.00500794	0.000384966		8.39819e-05	5.3934e-09	0.00443732	1.13098e-06	1.60431e-05	6.00383e-06	0.00583488		1.11165e-06	0.0405497	1.00916e-05	0.00777574	1.11905e-09	0.0163549	3.3915e-07	0.000196748	6.35645e-05
CDDO-Im	chemical	0.000959935			0.0010114		4.17309e-05		0.00481187	0.00800987		0.00908765		3.71462e-09	5.30611e-07	4.66053e-05	0.000100003	0.0461805	0.0445073	8.35618e-05	8.3086e-06	8.51149e-05	0.00465158	0.0060104	9.64196e-05	0.00731194	0.00147512
MAP2K1	protein	0.000100691			7.61454e-05		0.0130957	0.0978169		5.47089e-09	1.50544e-06	4.15679e-09	0.00410175	0.00046199	0.00800512	0.000551951		0.00393618	0.00956379	9.83161e-07	1.83482e-06	1.00566e-06		9.06643e-10	9.45157e-06	1.86933e-08	0.0785966
NR1H3	protein	3.75358e-06	0.00944741	3.41337e-06	0.00081889		0.000183058	0.000340041		3.35111e-07	3.53349e-08	0.0994591	8.50301e-05		0.00733664			0.0606915		8.05468e-06	0.00615845	0.00979947	0.033606	0.00110906	0.0199391	0.00158307
hydrocortisone	chemical	0.000466082	0.000337779		3.18992e-07		0.000758509	0.000481562	0.000396476	1.01998e-09	3.17312e-09	6.43639e-07	0.174991	0.00493093	7.55783e-05			1.75515e-05	3.93187e-11	5.97001e-09	4.74491e-10	6.35636e-10	0.00168171	0.594957	1.94507e-10	3.76614e-05
EDN1	protein	0.000310807	1.63352e-05		4.99054e-05	0.000476706	7.54376e-06	0.00399457		3.61451e-08	3.33469e-13	3.54335e-07	9.04651e-15	1.47582e-05	1.65153e-08	0.00571156		0.000996708	1.67744e-05	7.55956e-08	0.004337	8.97114e-07		0.495598	3.40409e-05	3.15659e-06	0.0158335
SP1	protein	1.61499e-09	0.0144597		5.16959e-06		0.00161104			6.05553e-05	4.38558e-06	0.00475044	0.008541	0.00139785	9.51109e-05	0.00390171			1.648e-05	8.08059e-05	1.55891e-08	1.61587e-08		1.91399e-05	3.5416e-09	0.000370449	6.96959e-05
IFNB1	protein	0.000758481	4.80817e-07		0.00051768		0.00394398		0.0181797	0.00514116	4.04937	0.0983392	0.0904399	5.54076e-06	0.178834	0.000137166		0.00107603	0.00980469	1.30641e-09		0.00064684		1.14138e-08	0.0307451
arachidonic acid	chemical	1.50996e-08	0.0040436	0.000919894	6.41631e-09	0.0344616	1.09788e-07	0.013139	0.0381347	1.43051e-10	1.80796e-07	0.000743834	3.30969e-05	5.95888e-09	0.000364637	0.0344616		3.67968e-05	1.00915e-10	5.9087e-07	4.43054e-06	7.10032e-08		0.344095	1.53887e-05	0.987474	0.00161011
6-hydroxydopamine	chemical	0.00611779			0.00118498		6.85115e-05	0.0183654	1.96592e-07	0.00787986				8.01454e-05						0.0440986	0.00339481	0.00130191		0.00964111		0.00446071
NR1I3	protein	0.00384813					0.0087618		0.0994972	0.001013	1.15812e-06	0.00130409	4.30638e-09	4.01318e-07	9.58898e-05		0.0463784	0.0434566	8.74382e-05	0.000137915	0.0117536	0.000110849	0.0414478	5.68139e-07	1.40608e-07	6.53194e-06	5.6637e-07
fenofibrate	chemical	4.43119e-05	0.0437978		0.00199577		0.000199871			6.76177e-07	1.15416e-05		0.000403309	0.000963089		0.00535106			5.88614e-05	0.00163938	8.98189e-05	0.00016853			0.0173642
NKX2-1	protein	0.000356438		1.3061e-06	1.83318e-05		0.000436738	0.00744168		1.85177e-07	1.17396e-11	4.85103e-06	1.18348e-08					0.0151137	8.40565e-06	0.00136949	0.00178497	0.00477658		0.00779913	5.79744e-06	0.00501164	0.00773793
mono-(2-ethylhexyl)phthalate	chemical	0.0130008		0.0456765	0.0130405					0.0181009	0.00666834		0.000674862						6.18439e-08	0.0499457	0.0485151	0.0143775
GNAQ	protein	0.000839189			3.9501e-09	0.00170301	1.001e-07	0.000680197		8.53805e-05	1.3185e-11	0.000113456	1.74319e-10	7.93787e-07	0.00111593			0.00161011	1.13794e-09	5.68457e-14	1.14062e-05	5.08887e-09		6.35765e-17	3.09774e-07	8.93892e-10
EGR2	protein	0.000488844		6.88454e-05	8.79866e-06		1.43511e-05	0.0778859		1.05597e-05	4.06589e-07	0.00691601	0.00550688					0.0363839	0.00489336	0.000308514		0.00114146		6.78371e-05	0.0947302	0.000115091
NRF1	protein						0.00199984		0.0100584	0.00957811				0.000378111	0.00734935	0.000539487	0.0330874					0.00891871	0.000130871
ROCK1	protein	4.55447e-05	0.000366735		0.0319012	0.0309099	0.00101104	0.000109509		0.00997332	7.76531e-19	1.39337e-16	4.14375e-19	9.64708e-08	1.65579e-11	0.0309099	0.00154482	7.98777e-05	3.76017e-11	1.57644e-13	7.31464e-16	3.98114e-10	0.00757757	8.4363e-17	1.39535e-19	0.0935005	1.06743e-08
pitavastatin	chemical	1.08957e-13		3.68106e-11	7.30497e-06		5.73918e-10		0.0463366	3.47484e-10	6.13998e-06		0.00147804		0.0107831			3.90767e-07	0.0133896	1.01918e-08		0.00018006		0.00106942	0.00168076	6.86059e-08	0.0403898
SMAD7	protein	0.0017516	0.0080406	0.0866535	3.06712e-07	0.000847803	8.80537e-05	1.57648e-05		6.69931e-11	1.68507e-11	1.13431e-05	1.34315e-09	0.00103686	5.05474e-06		0.0388872	0.00130181	7.56452e-06	9.1556e-09	5.78941e-06	3.74478e-07	0.0050449	5.03654e-13	1.69755e-08	1.03704e-13	6.83782e-06
coumarin	chemical	9.86142e-08	0.0148815		1.44192e-05		6.93136e-06		9.54791e-05	0.000344169	4.68901e-08		0.000353357	0.00554935	0.000565505	8.08444e-05	0.000144754		3.57967e-05	0.0139032	0.0135801	0.000703851	0.00665594	0.0115805		0.0139951
t(MAPK1)	mRNA										1.48348e-13		5.93393e-14		1.80468e-18					0.00056761				1.6051e-08
GnRH-A	chemical	3.37895e-05	0.000898474		4.70847e-07	0.0160674	0.000117079	1.89955e-05	0.0011337	0.459978	9.07377e-09	9.73014e-05	4.67674e-09	5.76734e-06	0.000584677	4.46734e-05	0.040608	5.07857e-10	0.380393	0.166177	3.69641e-09	5.73889e-07	0.0339491	1.30881e-08	1.34853e-06	3.07048e-09	0.000476754
FOXL2	protein		1.04188e-06							0.00777354	0.000854177		5.5706e-05	0.040878					0.00160175	0.000139585	0.0637111	0.0035808		4.55373e-07	0.00138576	0.0768978
IL17F	protein		1.34945e-07								0.000335177		6.35351e-09						0.00334885	0.000716689	0.0397078			0.000477045	0.000306319
fluoromethyl 2,2-difluoro-1-(trifluoromethyl)vinyl ether	chemical	0.00991308			3.06955e-05		0.000483908	0.0119701		0.000698359	8.07698e-05		0.00457069	0.00870777	0.0199017	0.000118035	0.00153898	0.0365778	0.0543338	0.880984	0.000580502	3.46606e-05	0.00849349	1.34965e-10	0.00759491	6.03857e-08	0.0307014
Salmonella enterica serotype abortus equi lipopolysaccharide	chemical		0.000646797		0.00361868			0.00817379		0.0011055	3.83141e-07	0.000575174	7.04085e-09	0.0047709	0.000688463			0.0011449	7.88116e-06	5.33045e-05	5.48847e-06			6.35735e-07	7.86595e-05	0.00515584
uremia	disease		0.0488658		0.000463076			0.0978169		0.000471981	7.1144e-05	0.0119018	0.000487618		0.000339849				0.0004389			0.000655541	0.00164487	0.00685472	0.00850574	0.0334631
H89	chemical					0.000310601		0.00148612		0.0175155	0.000659947	0.0046643	0.0007586							0.0137064				0.000450161
MBTPS1	protein	1.33476e-10		3.54439e-09	0.000313302		4.95441e-06	0.000607151		1.80989e-06	6.38943e-05				0.0344995			0.00169161		0.00139769		0.00897467				6.19669e-05
(4-amino-1,4-dihydro-3-(2-pyridyl)-5-thioxo-1,2,4-triazole)copper(II)	chemical	0.00110394	0.00439018		4.18732e-08		5.73918e-10		1.57837e-07	0.000113716	0.01311		0.0139855	4.80804e-13	9.00716e-05					4.77453e-06		8.03475e-06		6.40643e-09		0.000100456
trans-hydroxytamoxifen	chemical		0.000703715			7.78551e-07	0.00973651	1.11441e-06		7.40602e-07	9.9844e-13	0.307751	9.53449e-11	9.10989e-05	1.71691e-09	0.04007		1.44437e-07	1.54976e-05	9.11192e-09	1.38514e-08	0.00546341	0.00119619	4.17347e-08	1.16959e-05	5.06485e-10	9.86184e-05
low oxygen stress	physical stimulus	0.0644595			0.00197743									0.00634189		0.000353156	0.0900805				0.0180366	0.00118959
fasudil	chemical		0.0485436		0.00860619	0.000140499	0.00670838	3.53486e-08			1.65036e-06	0.0753592	0.00169762	1.5755e-05	5.66191e-05		0.0047906	0.0590367	0.00160593	0.0881699	0.00151088	0.00897467	0.000454173	0.00131946	1.51179e-06	0.00155151
glucocorticoid	biological process	0.0165619	0.01564		0.094581		0.00344819			1.35684e-07	1.89896e-10	4.36985e-08	5.98997e-09	0.0149762	0.00830162	0.00989145		0.000155118	9.68846e-06	1.96731e-05	7.35784e-05	3.88618e-05		1.78165e-07	9.99656e-05	8.89019e-08	0.0369389
Luteinizing Hormone Complex Mm	protein				0.0114398	0.0030434		0.0187632	0.037472	0.00050735	0.000433992		0.000585802		0.040018			0.00638501	1.74339e-07	1.47668e-05	0.0464919	0.00315004		4.04466e-07	8.89809e-05	0.000407596
mechanical strain	biological process	3.69668e-17	0.00179467	7.61759e-18	9.69065e-12		9.51668e-10	0.00916585		1.19894e-09	4.91432e-06	3.15165e-16	0.00896817	0.00147454	1.10661e-09			3.33371e-09	6.81515e-13	3.15552e-11	3.05708e-10	9.85319e-11	0.001545	5.90681e-16	8.08049	8.81666e-19	6.90582e-13
HDAC Family Hs	protein	0.048315	0.0440985					0.00130464	0.0355097	0.00149595	1.03148e-07		9.85006e-05	0.0339437	0.00373898			0.0161455	0.0415367	0.00343012	0.0376914	0.00668186		4.86761e-05	0.0130165	0.0388019	0.000949746
NFKB Complex Mm	protein	0.000436105	4.16193e-05		0.000180479		0.00158656	0.006975		1.34441e-07	6.17098	4.85898e-09	3.93079e-17	6.40086e-07	5.33877e-14			6.09955e-06	0.000139302	5.74909e-07	0.00198584	4.19998e-08		0.0830837	9.08749e-07	3.03594e-07	0.00444335
Lapatinib	biological process	5.13677e-08		4.60055e-09	6.57316e-05		0.00706481	0.0490378		1.89067e-13	1.14607e-08	7.06795e-06	9.53414e-05	0.0346681			0.0440796	0.0350016	0.000134701	0.000445556	7.0556e-08	7.64737e-05		7.5048e-05	1.06307e-09	8.04079e-08	7.41894e-15
viral infection	biological process	9.07783e-05	0.000176178	0.0051616	5.98457e-05		3.1069e-06	0.0309334	0.0381166	6.10801e-14	3.14357e-17	1.34349e-05	1.15111e-17	0.00115643	9.68005e-07			4.38888e-07	5.4164e-07	1.68308e-10	5.94549e-09	9.33878e-06		1.79368e-12	1.3709e-09	1.7749e-09	8.30448e-10
NSDHL	protein	4.70498e-05	0.000159077	7.13386e-16	1.70414e-10	0.00385137	0.155105			0.00176848	0.304397	1.07176e-05	7.45154e-09	0.0113146	6.18877e-05		0.0458042	7.71945e-06	0.0388078	8.64841e-08	1.06538e-07	1.97366e-09	0.040504	0.000513874	1.58813e-08	6.18862e-11	5.06777e-09
cell adhesion	biological process	0.00574963			5.56841e-09		9.40944e-09	0.00770671	1.95637e-10	0.00185469				4.55973e-05						0.000164466		1.06712e-05		1.39057e-05		0.00165541
androgen	biological process	4.93632e-06	0.0185738	0.00496766	8.91666e-07	6.46796e-05	1.81411e-08	0.000166874	0.00605816	5.87591e-15	5.33688e-13	9.64592e-14	0.103377	1.40668e-07	1.16691e-08			1.33194e-07	4.48109e-05	1.71367e-12	8.78395e-10	8.86555e-07		6.95411e-11	3.68104e-09	5.60344e-11	1.16849e-09
Srebf1c	biological process	7.86408e-11	0.000386061	0.0307894	4.89533e-06	0.00971491	0.00156012	0.0608651		8.38818e-07	3.978e-05	0.0307399	0.0853515	0.0385567	0.0354437					0.015553		0.0168889			0.0440344
response to endoplasmic reticulum stress	biological process	0.000494582	0.0385368		7.45492e-11	0.00868079	5.70945e-09	9.18415e-05	0.000441581	4.49072e-07	3.88367e-08	0.00634367	3.95489e-06	6.61894e-08	0.000806946			0.000191867	5.97509e-05	1.50402e-10	1.50348e-05	3.65056e-06	0.00114411	0.964558	3.17647e-07	3.57416e-08	0.00378889
menstrual cycle	biological process				0.00644586	0.033606	0.0411863		0.0368185	4.44467e-09	0.76756	0.00663614	3.11965e-08		0.00105155			0.0180789	0.0454576	6.31944e-05	6.43841e-07	0.00985851		0.0391162	1.07674e-07	3.88818e-06	1.79939e-08
monocyte adherence	biological process	0.00799979	0.000303651		0.00745334		0.000134417			0.00341055	8.53596e-06		5.34758e-05	0.00764397	0.060774			0.003496	0.0311911	5.33813e-06	0.0788009	0.000371889		0.0001116		3.95906e-05	0.0416367
fusionOf(EWSR1,FLI1)	protein				0.00897539	0.0165103	0.0589387	3.7995e-06		0.000413892	3.53349e-08	0.000110169	6.5014e-10	0.00146381	9.10667e-06		0.041198	0.0606915	0.00174066	1.07118e-06	1.04006e-05	4.63988e-05		1.59159e-08	3.56619e-10	6.56406e-05
muscle atrophy	biological process		0.00674399		0.00547788		0.00378565	0.0039702		0.000364494	0.000335177	0.080512	0.00354841		0.00918087				0.00334885				7.14706e-05

## Sheet: Rank
name	type	Amiodarone.HD.H9C2	Amiodarone.HD.RCM	Amiodarone.LD.H9C2	Amitryptiline.HD.H9C2	Amitryptiline.HD.RCM	Cyclosporine.HD.H9C2	Cyclosporine.HD.RCM	Cyclosporine.LD.H9C2	Dexamethasone.HD.H9C2	Dexamethasone.HD.RCM	Dexamethasone.LD.H9C2	Dexamethasone.LD.RCM	Dobutamine.HD.H9C2	Dobutamine.HD.RCM	Dobutamine.LD.H9C2	Dobutamine.LD.RCM	Doxorubicin.HD.H9C2	Doxorubicin.HD.RCM	Doxorubicin.LD.H9C2	Doxorubicin.LD.RCM	Loratadine.HD.H9C2	Loratadine.HD.RCM	Mitoxantrone.HD.H9C2	Mitoxantrone.HD.RCM	Mitoxantrone.LD.H9C2	Mitoxantrone.LD.RCM
hydrogen peroxide	chemical	7	9	9	4	73972	22	73952	4	9	120	42	3471	6	169	2	40	73839	7	7	47	2	51	11	57	17	32
TP53	protein	192	378	34	43	73306	43	72558	7	9	31	9	15	41	73829	73803	313	24	7	4	5	4	853	7	10	2	7
KLF4	protein	192	72	73933	160	692	22	73682	90	23	8	8	16	21	46	65	313	13	41	19	8	13	175	27	6	11	9
CDKN1A	protein	582	159	247	73934	26	73888	73682	73975	2	2	1	1	147	25	65	313	1	1	1	2	470	853	3	2	2	2
THAP1	protein	72146	1385	247	716	692	72009	1440	741	5	5	6	7	147	35	195	313	8	5	10	6	189	853	8	5	7	5
E2F1 (-)	protein	1852	1385	247	716	692	73359	1440	73776	11	20	13	21	73646	894	73145	313	10	18	22	9	73528	73145	17	8	13	9
1-alpha, 25-dihydroxy vitamin D3	chemical	73806	73620	247	246	73832	639	1440	741	3	4	4	4	875	100	853	313	13	5	7	3	189	73145	5	3	4	3
CDKN2A	protein	582	159	247	73282	61	367	316	741	17	27	12	29	186	323	65	313	24	34	40	7	27	175	34	9	12	9
Nutlin 3	biological process	73416	72613	247	2317	73832	1989	73682	741	1	1	2	2	147	323	853	313	2	2	1	1	105	73145	2	1	1	1
Calcitriol	chemical	73860	1385	73751	73838	73937	73631	73904	741	4	3	3	3	352	60	73145	40	4	3	5	3	105	73823	6	4	5	4
IL6 (-)	protein	73679	73620	247	73955	13	73966	10	73975	28	6	13	6	73851	23	73145	313	5	34	702	10	73971	73145	279	10	34	8
lipopolysaccharide	chemical	192	2	247	2	73992	11	73988	2	8	73957	7	73980	2	73993	73803	40	73990	73949	6	109	4	73823	4	72940	8	28
doxorubicin	chemical	50	72	247	77	73832	159	73682	222	34	187	25	75	80	71185	30	313	500	10	13	14	11	175	11	23	15	17
HRAS	protein	16	4	73751	24	6	43	46	90	640	72831	73888	73954	12	35	30	4	52	16	74	87	3	2	18	115	65	2015
KRAS	protein	9	14	247	12	6	5	316	23	50	677	110	3471	2	25	4	1	73498	85	156	87	1	3	84	67	28	65
exposure to ionizing radiation	biological process	66	378	34	404	692	367	316	222	17	18	16	21	41	77	853	313	39	23	20	12	85	18	15	12	15	12
MYC (-)	protein	73977	24	247	73994	73306	73888	73682	73776	28	120	9	58	73123	73967	73968	313	8	34	10	12	73893	73980	27	21	10	6
NCOR1	protein	73416	72613	247	2317	61	73631	94	73257	19	15	11	13	73812	169	73803	313	10	23	40	10	73528	51	50	14	26	14
FOXO1	protein	73416	72	65	71681	166	73631	72558	73776	25	8	18	9	875	73104	73145	313	73498	72919	32	22	470	853	18	30	19	28
EP300 (-)	protein	72146	72613	247	716	73832	72009	1440	741	34	21	24	33	73812	169	73803	73685	20	72919	64	24	832	175	72	33	34	34
ESR1	protein	192	378	247	32	73832	43	316	23	28	25	25	44	61	894	195	40	66	49	40	18	27	853	18	36	80	28
fulvestrant	chemical	319	1385	247	73752	166	1989	1440	222	25	43	15	24	522	71185	853	73685	96	29	64	17	189	853	34	16	13	12
NFE2L2	protein	16	73974	247	1	166	1	316	4	40	63	47	37	1	1	1	1	500	597	57	58	10	18	215	115	65	45
G2 phase of mitotic cell cycle (-)	biological process	1852	1385	247	2317	692	1989	1440	741	37	31	31	28	2662	323	853	313	30	49	43	22	832	853	43	27	34	17
mechanical strain (-)	biological process	8	73620	1	12	166	73955	46	73257	7	8	18	18	875	2813	853	313	2778	12	96	47	46	175	124	76	3138	125
PD98059 (-)	chemical	34	38	247	32	692	17	316	15	32	70458	71	72859	10	73481	30	40	233	34	43	109	7	175	43	573	43	77
IFNG	protein	66	3	247	32	73937	17	1440	7	13	73985	36	73989	8	73993	30	40	73902	597	13	87	9	9	9	76	9	125
TNF	protein	138	1	73751	73594	73985	110	73682	222	66	73978	16	73985	4	73985	73968	313	73978	73913	3	109	4	73947	1	115	6	34
IL1B	protein	192	6	247	160	73937	32	73994	90	25	440	21	73547	14	73952	73145	313	500	253	13	73463	13	73823	14	73822	24	71983
KDM5B	protein	72146	38	73751	160	61	159	316	222	99	151	90	117	875	60	73145	313	30	23	32	18	189	853	18	30	22	17
KDM5B	gene	72146	38	73751	160	61	159	316	222	99	151	90	117	875	60	73145	313	30	23	32	18	189	853	18	30	22	17
response to oxidative stress	biological process	192	7	73933	24	692	17	46	51	99	3540	110	1139	21	71185	14	313	327	133	32	73679	27	18	27	73759	297	73775
SRF (-)	protein	99	159	247	7	6	110	10	222	72974	151	73853	1139	27	17	195	40	73902	73616	272	15	60	175	148	6	65	125
estrogen (-)	chemical	73806	159	247	71681	13	73359	72558	741	34	72	21	37	522	517	73145	73685	120	72919	130	29	2507	853	148	21	24	32
nitric oxide	chemical	50	159	65	17	692	22	94	15	145	187	2787	70527	19	21	4	8	73978	597	130	219	13	18	279	70690	107	73828
rosiglitazone	chemical	12	73926	65	12	73306	81	316	23	44	43	221	75	16	169	14	313	2778	12	96	166	19	73145	43	99	50	170
camptothecin	chemical	138	38	247	32	73832	17	73682	90	443	72831	474	73849	32	73675	195	313	73765	4	13	109	60	73823	9	99	19	73412
1,2-dithiol-3-thione	chemical	138	1385	73751	17	692	2	316	11	198	3540	57	70527	5	6	3	1	500	106	130	68	60	18	215	573	153	93
NSDHL (-)	protein	6	24	4	12	61	73955	1440	222	15	27	221	93	2662	894	73145	73685	73137	3381	73726	535	60	51	70455	70690	73820	586
E2F4	protein	1852	1385	73751	71681	692	73631	1440	73776	40	41	28	44	73476	2813	195	313	20	12	64	26	71491	853	60	28	50	17
response to shear stress	biological process	73416	73620	247	73282	61	73631	1440	73776	99	85	36	117	32	100	65	4	30	41	32	68	189	73823	18	36	28	45
GNA15 (-)	protein	582	24	247	32	166	110	316	73257	443	97	474	186	41	27	14	8	66	1079	43	47	60	3	60	42	107	125
RHOA (-)	protein	192	159	73751	9	61	3	4	7	315	3540	320	73331	10	46	853	40	159	73401	1195	319	135	175	366	239	153	93
BRCA1 (-)	protein	73416	378	247	73594	166	73839	316	73776	145	21	71	25	73646	23	65	313	24	85	702	58	73166	853	1261	76	582	34
F2 (-)	protein	73416	38	247	73752	1	73955	2	73908	73919	97	73524	149	73851	19	73933	40	120	73825	73917	39	71491	51	73874	15	70860	34
TGFB1 (-)	protein	99	4	73751	73594	4	73966	5	73776	73975	72831	73977	73773	61	2	73145	8	71220	73401	73966	3213	85	1	215	12	153	223
PPARG	protein	21	1385	13	43	73937	1989	10	741	37	13	110	44	121	60	195	40	71220	23	111	87	135	73145	73719	176	991	71983
cisplatin	chemical	582	1385	247	2317	73937	110	73975	51	116	73913	57	73849	32	2813	65	40	861	382	20	35	60	853	15	76	21	65
ERBB2	protein	21	159	20	17	6	367	46	73257	72974	73321	73951	73940	73476	41	73145	40	2778	106	73296	535	27	9	124	239	3138	73921
TCF3	protein	72146	1385	247	73594	166	73359	1440	73776	57	43	36	37	73123	130	73145	313	30	29	74	18	832	853	50	23	43	17
brain death	disease	138	9	247	160	166	56	1440	90	66	3540	110	73547	102	323	195	313	73671	59	25	26	19	175	34	76	91	93
CHR-2797	chemical	50	72	247	5	692	5	23	1	57	1167	221	73685	121	73675	853	313	73498	597	111	166	27	175	84	1058	107	586
EKI-785	chemical	73679	378	247	71681	166	73359	316	741	40	43	31	33	73123	517	73803	313	24	1079	272	35	73528	853	177	38	55	16
response to hypoxia	biological process	99	73620	65	24	73994	56	73996	15	6	15	5	5	8	73981	65	313	73878	59	7	73889	11	853	751	73980	31	65
tissue damage	biological process	192	72	247	2317	73985	22	73975	23	99	73811	221	73881	61	894	8	40	2778	597	477	73865	27	9	279	73822	73416	71983
Platelet Derived Growth Factor Complex family Hs	protein	4	38	4	17	73832	72009	316	741	15	187	90	73849	147	517	65	73685	73974	597	477	73679	8	175	43	73822	991	73905
t(Mir133a-2)	mRNA	73416	159	247	716	26	73359	23	741	79	55	110	75	875	100	73145	40	159	253	130	29	73528	175	97	23	34	39
neuron differentiation	biological process	72146	73620	247	2317	73306	81	1440	222	44	36	36	33	121	100	853	40	30	49	43	29	135	853	72	33	26	42
t(Mir133a-1)	mRNA	73416	159	247	716	26	73359	23	741	79	55	110	75	875	100	73145	40	159	253	130	29	73528	175	97	23	34	39
myoblast differentiation	biological process	73860	378	247	73981	73306	1989	72558	73257	57	51	31	58	73918	2813	73803	73685	2	9	22	58	189	73145	751	76	297	24
Oxidopamine	chemical	50	159	247	11	692	4	94	2	66	3540	835	73547	21	517	853	313	73498	1079	272	219	27	175	215	3308	178	71983
IRF7 (-)	protein	73806	73620	247	73282	692	1989	316	73257	73800	13	73163	18	73851	6	73145	313	24	85	73296	3213	71491	175	73874	335	73701	223
KEAP1 (-)	protein	99	1385	247	104	692	81	1440	90	443	1167	835	1139	41	35	14	4	861	253	272	68	85	18	502	139	226	223
CCND1 (-)	protein	21	73620	13	43	73832	72009	73952	90	19	72	57	117	80	517	853	73685	52	173	96	58	13	175	84	57	153	45
SOCS3 (-)	protein	50	14	247	64	73306	228	73952	90	198	73957	474	73965	27	73957	65	313	73839	253	81	73463	27	853	38	73663	34	71983
TNF (-)	protein	73806	73996	65	246	6	73839	94	73257	73919	18	73980	11	73993	9	14	313	16	73	73994	73865	73991	18	73996	73859	73991	73959
beta-estradiol (-)	chemical	73987	72613	73978	73934	61	73987	10	73983	73831	242	21	225	73851	71185	853	73685	39	73825	73799	133	73893	73823	3543	18	31	15
retinoic acid	chemical	73899	72	65	73894	73972	1989	73904	73776	50	73558	47	73923	522	73981	73933	313	233	173	12	47	832	73947	27	573	17	28
phorbol myristate acetate	chemical	99	72613	247	73594	73994	228	73952	90	57	70458	31	1139	27	73481	30	40	73137	34	27	319	290	175	18	1058	55	125
dexamethasone	chemical	138	72613	65	716	166	73359	94	222	28	21	28	14	522	323	73145	40	66	133	355	3213	189	9	148	573	178	125
forskolin	chemical	50	38	65	104	692	228	72558	73257	99	31	176	51	16	46	14	313	73978	173	355	87	27	175	72	176	107	2015
poly rI:rC-RNA	chemical	99	7	247	104	73832	81	73904	90	50	73967	57	73970	80	73983	853	313	73765	597	17	535	60	73145	13	139	34	325
SREBF1	protein	1	378	4	9	73306	73981	72558	73257	12	36	221	75	186	2813	853	40	73932	133	73799	70785	60	853	72737	73759	73933	73775
FGF2	protein	21	73960	247	24	73972	43	73682	51	198	73321	73678	1139	41	73829	8	8	73839	133	111	73022	27	175	97	73822	127	73412
MYCN	protein	34	72	247	5	26	11	94	90	73853	1167	73947	73812	147	130	65	40	861	73616	1195	73779	46	3	279	76	73007	73828
PPARA	protein	21	73620	34	104	73832	159	316	222	66	120	474	1139	32	323	14	40	73498	17	1195	3213	46	73145	73496	1058	392	73673
SREBF2	protein	2	378	2	17	73832	73989	72558	73257	13	55	221	67	522	71185	853	313	73902	597	73868	73022	85	73145	73496	73822	73948	73873
CREB1	protein	40	378	65	64	692	32	1440	51	99	151	110	149	21	894	14	313	73671	72919	199	976	27	175	97	3308	178	586
SCAP	protein	5	72	2	17	73306	73981	1440	741	23	55	176	75	2662	73104	853	313	73839	173	73799	70785	105	853	73247	73663	73918	73775
serum insulin	biological process	21	159	247	104	61	639	23	73257	32	97	320	225	522	71185	853	4	73946	73401	702	319	105	853	148	70690	582	73775
Platelet Derived Growth Factor Complex family Rn	protein	319	24	247	43	73306	110	72558	73257	315	72	320	149	41	31	8	8	66	253	57	47	60	3	50	57	91	325
Reactive Oxygen Species	biological process	192	1385	247	43	73832	32	73682	51	198	73811	176	73547	41	73104	4	313	71220	173	32	68	19	853	215	573	65	223
CXCR7	protein	1852	159	247	160	61	228	94	73776	116	72	57	117	2662	77	73145	8	233	34	43	15	290	175	60	19	80	24
Srebf1a	biological process	2	1385	4	17	73832	73989	73682	73257	19	63	835	75	875	73104	853	313	73902	597	73868	73463	189	73145	72737	73822	73948	73873
Ifna (-)	protein	1852	73620	247	2317	166	1989	1440	741	73555	21	73524	29	73476	9	73145	313	71220	382	73799	976	71491	853	73914	1058	73416	2015
IL29 (-)	protein	1852	72613	247	73282	692	73359	1440	73257	73358	25	71211	25	73646	9	73145	313	71220	1079	73842	3213	73166	175	73948	3308	73606	2015
ACOX1 (-)	protein	50	159	247	32	73306	32	73682	90	167	120	320	225	61	894	65	313	73498	382	355	73463	22	175	1261	70690	153	73412
POR (-)	protein	11	1385	8	24	73306	73981	73952	741	79	440	835	73331	875	73104	65	313	71220	1079	72803	73865	189	175	366	73899	73416	73673
IFNB1 (-)	protein	73948	73974	247	73838	692	73359	72558	73947	73555	7	73888	11	73877	5	73803	73685	159	73616	73887	73679	73938	73823	73914	70690	73007	73828
TRIB3 (-)	protein	138	378	247	24	692	22	316	4	116	1167	221	72859	252	73481	853	313	2778	1079	355	319	135	175	148	3308	582	2015
IFNA2 (-)	protein	73806	72613	247	71681	166	72009	1440	73257	73358	8	73524	18	73851	6	73803	313	71220	3381	73917	73463	73708	853	73971	73663	73871	73673
U0126 (-)	chemical	1852	14	247	104	73937	81	1440	90	99	72831	221	73685	41	73765	195	313	73671	59	43	68	27	853	27	239	65	223
poly rI:rC-RNA (-)	chemical	73860	73989	247	73838	61	73888	46	73776	73941	27	73927	25	73896	13	853	313	159	72919	73980	73022	73913	175	73984	73822	73955	73412
IFNG (-)	protein	73899	73994	247	73955	26	73976	1440	73987	73983	8	73956	8	73988	2	73933	73685	66	72919	73981	73889	73988	73980	73987	73899	73988	73828
IGF1	protein	66	378	247	246	73306	22	94	23	167	73901	221	73947	875	73963	73145	313	327	10	27	3213	22	175	502	73822	73416	73775
TGFB1	protein	73860	73992	65	246	73992	22	73988	90	19	677	20	186	73918	73993	195	73958	861	382	30	3213	73893	73996	73719	73984	73820	73673
SOCS3	protein	73932	73974	247	73921	166	73631	23	73776	73754	36	73163	29	73966	35	73803	313	120	73616	73902	319	73952	853	73955	239	73955	586
metribolone	chemical	21	378	20	43	26	73359	94	222	99	73558	90	73547	522	73963	853	313	2778	3381	1195	3213	105	51	279	70690	73845	73412
RB1	protein	1852	1385	247	73282	692	72009	316	741	40	72	36	58	2662	2813	73145	313	120	133	156	35	2507	853	148	28	65	24
NGF	protein	192	159	247	104	73832	81	72558	741	145	318	176	313	61	71185	14	40	71220	59	64	68	22	73823	50	335	34	223
EIF2AK3	protein	66	159	247	32	692	22	316	7	116	72831	474	73773	252	73481	853	313	2778	3381	477	3213	85	175	502	73425	392	2015
MYC	protein	16	73960	247	3	166	81	94	90	73966	73847	73987	73931	522	27	14	313	73988	73957	73986	73984	85	9	73965	73975	73987	73991
CEBPB	protein	99	9	65	160	73972	159	73682	23	315	70458	2787	72859	21	73481	195	40	73137	253	64	73679	135	853	124	73663	582	73412
CEBPA	protein	34	14	65	160	73306	1989	73975	90	66	97	145	1139	41	517	73145	313	30	106	18	73022	105	853	38	573	55	125
hemin	chemical	66	72613	247	43	73306	43	73682	51	198	72831	474	70527	32	46	14	8	327	3381	355	166	46	9	366	335	226	2015
XBP1	protein	1852	73620	247	404	73306	9	46	222	198	318	71	451	6	41	14	313	73137	253	1195	535	290	853	751	70690	991	586
SMARCB1	protein	73416	1385	247	2317	692	639	1440	73257	57	72	51	75	252	894	73145	313	43	18	43	133	73528	853	50	67	28	34
raloxifene	chemical	138	159	247	104	13	56	5	23	640	70458	73678	72859	102	323	195	313	73878	106	199	73022	46	175	177	335	991	325
Ischemia	biological process	40	72	247	64	73832	17	94	23	167	73558	320	73812	41	73765	195	40	73878	73	81	73779	27	853	97	73859	226	71983
AP-1 complex Hs	protein	138	378	247	43	73306	43	73952	222	66	1167	145	667	16	894	30	40	327	106	64	535	27	175	72	573	55	325
AP-1 Complex Mm	protein	66	159	247	77	692	110	1440	90	244	3540	474	73547	27	233	30	313	73671	382	702	319	60	18	366	1058	297	2015
obesity	biological process	192	14	73751	404	61	81	72558	741	167	72831	176	73685	27	130	30	313	96	72919	156	73911	13	175	50	1058	43	125
response to heat	biological process	73416	1385	247	2317	692	110	73682	741	145	73901	71	3471	252	71185	195	313	73765	133	27	29	290	73145	34	115	55	93
tissue damage (-)	biological process	73679	73839	247	2317	6	73966	10	73947	73882	151	73678	93	73918	71185	73984	73685	2778	72919	73296	109	73952	73980	73632	139	392	586
Lapatinib (-)	biological process	21	378	13	77	692	73839	1440	741	72974	70458	73927	73685	352	894	195	40	73839	72919	73868	73951	60	853	73874	73956	73943	73970
bacterial infection (-)	biological process	73932	73926	247	73934	13	73942	5	73975	72974	3540	73777	3471	73971	73765	73145	313	500	73892	73941	535	73938	175	73955	72940	73943	586
response to hypoxia (-)	biological process	73860	159	73751	73966	1	73917	1	73975	73991	73980	73992	73992	73988	15	73803	313	96	73925	73988	87	73985	853	72737	16	73964	73921
serum glucose (-)	biological process	73860	159	247	716	166	73359	1440	15	198	120	2787	451	2662	323	73145	8	159	49	1195	29	73528	175	1261	42	3138	65
ROCK1 (-)	protein	73416	72613	247	246	692	72009	46	73257	315	97	145	75	522	54	73803	313	66	597	355	24	290	73947	177	33	55	45
DYRK1B (-)	protein	66	378	247	24	692	110	72558	23	79	677	145	70527	80	894	65	313	73765	73745	70573	319	105	853	502	573	107	2015
SB203580 (-)	chemical	1852	24	247	716	73832	110	73682	23	315	73901	73678	73923	147	73938	853	40	71220	173	57	166	290	853	50	1058	91	2015
EDN1 (-)	protein	1852	24	247	73594	13	73839	94	73257	73899	440	73888	451	71336	46	73933	313	159	73745	73842	73779	832	175	73632	335	73007	586
hydrocortisone (-)	chemical	1852	72	247	32	73306	81	1440	51	73800	73955	73941	73974	73123	73921	195	313	233	253	73296	976	470	3	73719	3308	70860	73873
DMD (-)	protein	192	72613	65	32	73306	367	73682	51	70835	73321	2787	73331	80	73898	65	313	861	72919	355	73022	27	18	279	73883	73416	71983
WNT3A (-)	protein	319	72	247	71681	26	639	94	741	3163	120	73524	313	875	60	73145	313	66	597	73296	976	832	18	3543	176	582	325
bexarotene (-)	chemical	582	1385	73751	24	692	43	1440	11	72974	73756	73853	73773	875	73829	195	313	73498	106	73643	319	60	175	502	1058	73701	73828
SNAI1 (-)	protein	12	1385	20	716	73832	73917	73682	741	57	151	57	225	102	71185	195	313	73902	133	72803	319	135	175	502	3308	73701	125
TNFSF11 (-)	protein	73948	73926	247	73838	61	73917	94	73257	72974	120	73678	117	73877	323	73933	73685	43	173	73296	26	73863	853	3543	19	70860	77
STAT1 (-)	protein	73416	73926	247	71681	166	1989	1440	73776	73754	31	73678	37	73896	13	73933	313	71220	72919	73799	73679	73938	853	73926	73663	73871	73673
FGF2 (-)	protein	73964	24	247	73966	13	73942	94	73908	73754	440	221	70527	73937	130	73984	73958	120	73825	73868	535	73952	73145	73874	139	73845	325
PARP1 (-)	protein	1852	73620	247	246	26	639	23	741	73683	70458	73777	73331	73746	894	853	313	73878	73964	73958	73951	73166	51	73914	73956	73943	73938
cholesterol (-)	chemical	21	72	20	104	692	73770	73904	741	116	242	73163	451	73476	71185	73803	313	73671	173	73902	73022	189	175	73247	73759	73871	73673
PTGS2 (-)	protein	582	73620	247	71681	692	1989	10	222	73358	1167	73678	186	73123	517	853	313	500	73892	73842	73463	2507	18	73850	73883	73891	73873
MYOD1 (-)	protein	66	378	247	7	73306	228	72558	741	79	440	110	1139	80	100	65	313	73978	73939	72803	87	290	853	27	139	65	223
lipopolysaccharide (-)	chemical	73679	73995	247	73995	4	73981	5	73994	73989	36	73990	16	73994	2	65	73685	6	41	73991	73865	73991	51	73993	573	73989	73966
beta-estradiol	chemical	10	378	13	43	73832	10	73975	11	145	73680	73974	73685	121	894	853	40	73955	133	156	73832	85	51	3543	73979	73964	73982
IL2	protein	99	38	65	32	73832	56	72558	23	443	73926	320	73940	121	73829	195	313	73839	382	156	976	13	175	279	73899	297	73828
NR3C1	protein	1852	378	65	71681	692	1989	316	741	47	15	42	10	147	100	73145	73685	66	106	199	73865	832	853	751	73822	73007	223
cyclic AMP	chemical	50	38	65	246	73306	367	72558	51	37	72	36	149	19	60	65	40	73878	597	64	87	27	51	177	335	107	325
IL6	protein	192	159	247	32	73972	22	73975	15	73966	73991	73983	73991	121	73973	195	313	73992	73957	72803	73986	22	175	73632	73986	73955	73989
HIF1A	protein	72146	72	247	73594	73937	72009	73988	741	66	242	25	225	13	73829	65	8	73839	106	199	73832	470	73823	72737	73941	178	170
ESR2	protein	138	1385	247	43	73832	32	1440	11	315	187	176	225	147	73765	195	40	2778	3381	272	3213	832	51	177	73425	582	71983
PARP1	protein	1852	159	247	73594	73937	72009	73952	741	244	1167	176	451	186	71185	853	313	96	29	32	39	470	73823	72	38	50	54
15-deoxy-delta-12,14 -PGJ 2	chemical	319	72613	247	160	692	159	1440	23	1024	1167	835	451	102	46	195	8	71220	253	1195	133	135	18	72737	239	226	125
JUN	protein	66	1385	247	160	692	81	72558	222	1024	73811	73163	73881	121	894	8	40	861	133	355	73022	105	18	502	73663	297	73412
EPAS1	protein	72146	1385	247	73838	73306	639	73975	222	315	151	176	149	32	73481	65	313	71220	59	25	319	832	73145	279	73759	178	71983
RASSF1	protein	1852	378	73751	404	73832	81	72558	23	57	1167	51	3471	252	73938	73803	73685	52	85	30	3213	470	51	38	573	127	50
butyric acid	chemical	66	72613	247	2317	73832	228	316	90	443	187	73524	75	102	100	30	40	2778	133	199	47	135	853	124	57	31	60
ETS1	protein	40	73620	247	246	73972	110	73682	51	66	318	110	225	14	73765	14	40	73765	382	355	319	46	51	215	335	127	2015
PPARGC1B	protein	21	1385	9	77	692	73917	72558	741	79	151	474	313	71336	73104	853	313	73671	597	73643	3213	189	853	72737	72940	73772	73412
sulforafan	chemical	192	1385	247	104	692	159	1440	23	315	677	474	667	252	233	30	40	861	3381	702	319	135	51	1261	335	392	223
thapsigargin	chemical	582	159	247	77	73832	32	316	23	79	70458	145	1139	41	517	853	313	73839	253	81	133	470	853	72	239	91	125
AHR	protein	21	159	247	246	166	110	23	222	3163	677	73853	3471	41	27	195	8	73932	73825	355	319	46	9	84	115	65	325
HNF4A	protein	192	378	65	2317	692	1989	94	741	167	187	71	667	41	2813	8	40	861	23	81	166	105	18	215	3308	127	586
5-azacytidine	chemical	319	1385	247	77	73832	159	72558	23	315	70458	320	70527	102	73104	30	40	73498	1079	355	219	135	51	502	73425	297	73412
ATP7B	protein	12	378	20	77	692	73942	1440	73257	44	55	145	67	73646	73765	73145	73685	73498	85	477	166	470	73145	148	335	70860	125
FGF1	protein	50	1385	247	404	692	110	1440	90	315	31	73678	117	186	77	65	40	861	41	96	166	60	3	97	99	80	170
POR	protein	73986	1385	73989	73966	166	11	23	741	73899	73321	71211	451	71336	517	73803	313	861	70617	702	109	73708	73145	73496	76	392	223
clozapine	chemical	34	378	13	104	692	73888	316	73257	116	318	71211	667	71336	71185	853	313	73671	1079	73296	73022	290	853	1261	70690	73772	73412
methylprednisolone	chemical	582	159	73933	73594	73306	159	72558	741	47	97	28	29	121	73481	195	40	2778	1079	156	976	85	175	72	3308	153	2015
isoquercitrin	chemical	16	378	9	104	692	73917	72558	741	79	151	2787	225	71336	73104	853	313	73839	70617	73726	73022	189	853	73247	73425	73845	73673
trans fatty acid derivative	chemical	16	72	20	160	692	73888	1440	73257	50	242	320	667	522	73104	853	313	73137	597	70573	3213	135	853	1261	3308	70860	71983
LY295427	chemical	12	159	9	77	692	73955	72558	741	66	151	2787	225	71336	73104	853	313	73839	3381	73726	70785	290	853	72737	72940	73871	73412
Oxidized Low Density Lipoprotein	biological process	192	72613	73751	160	73937	81	73682	51	57	187	110	1139	32	100	4	8	73137	173	81	109	105	73145	215	573	91	170
bacterial infection	biological process	50	38	247	43	73972	43	73988	15	640	3540	176	3471	21	169	195	313	73137	85	43	73022	46	73145	38	573	50	71983
insulin	chemical	34	72	247	246	692	367	94	222	47	440	835	73331	186	71185	30	40	73878	382	477	133	46	175	148	73425	70860	71983
adipocyte differentiation (-)	biological process	73860	1385	247	73282	26	72009	316	222	73754	72831	73163	73331	2662	894	65	313	2778	3381	73643	535	73166	853	502	99	226	325
myoblast differentiation (-)	biological process	99	72613	247	12	166	1989	316	222	73932	73943	73962	73931	61	2813	65	40	73994	73988	73973	73930	73708	175	72737	73899	73606	73970
and(Progesterone,Estradiol) (-)	chemical	73679	72613	247	73594	26	73770	94	741	72974	73321	73853	73685	73851	2813	73803	313	71220	1079	72803	3213	73528	73145	73496	1058	73416	71983
NEUROD6 (-)	protein	72146	378	247	71681	26	1989	94	741	73358	73756	73678	73849	875	233	853	313	73498	73401	72803	73463	71491	175	751	573	991	325
Platelet Derived Growth Factor Complex family Hs (-)	protein	73993	73926	73990	73974	61	639	72558	741	73981	73756	73888	117	73812	73104	73803	40	23	72919	73296	219	73989	73145	73948	139	70860	77
Srebf1a (-)	biological process	73994	1385	73990	73974	61	5	94	222	73975	73926	71211	73905	71336	517	853	313	66	72919	111	319	73708	175	751	139	43	93
FLII (-)	protein	99	1385	65	160	26	367	316	222	66	120	71	117	252	77	195	73685	120	173	199	319	60	853	1261	139	226	93
androgen (-)	biological process	73964	378	73933	73594	61	639	316	741	1024	318	221	186	252	894	853	313	66	173	111	109	2507	175	148	52	80	17
SP5 (-)	protein	99	1385	65	716	692	72009	72558	222	70835	72831	71211	73547	121	73765	8	313	73946	3381	73726	73022	2507	853	73247	72940	73820	73905
PKC Family Hs (-)	protein	582	1385	247	73594	26	73888	316	73908	73853	3540	73678	1139	73123	130	853	313	327	73745	73799	976	73528	73823	73719	3308	73701	325
NFKB Complex Hs (-)	protein	582	73839	247	2317	166	72009	316	23	73853	677	73951	3471	73851	60	73803	313	861	73616	73941	73463	73809	18	73926	70690	73845	73673
TGF-beta-R family Hs (-)	protein	582	159	247	73752	166	73359	46	73776	73358	3540	2787	3471	252	27	195	40	861	1079	72803	319	71491	175	751	42	991	325
AP-1 complex Hs (-)	protein	73806	72613	247	73934	166	73942	23	73257	73919	70458	73822	72859	73979	71185	73933	73685	73498	73865	73924	73022	73952	73145	73914	72940	73933	73412
IFNA13 (-)	protein	73416	73839	247	2317	166	1989	94	741	73358	43	73678	33	73812	41	73145	313	73137	597	73902	73022	73528	853	73901	72940	73820	325
PXMP3 (-)	protein	40	159	20	246	692	73888	73682	741	145	187	474	225	71336	71185	853	313	73671	70617	73521	3213	470	853	73247	72940	73701	73412
LY295427 (-)	chemical	73982	73620	73985	73894	692	32	316	741	73919	73811	2787	73685	875	517	853	313	120	3381	199	976	73528	853	751	573	107	325
SCAP (-)	protein	73992	73839	73994	73974	166	11	1440	741	73973	73935	73777	73905	2662	517	853	313	120	73745	156	976	73863	853	502	239	65	170
PEX5L (-)	protein	50	159	20	246	692	73888	72558	741	167	318	474	451	71336	73104	853	313	73498	3381	73296	3213	470	853	70455	72940	73701	73412
exercise (-)	biological process	72146	14	247	160	166	639	94	741	72974	242	73524	313	522	73104	853	313	159	72919	199	3213	832	51	502	573	991	73412
IRF5 (-)	protein	73679	73620	247	404	692	367	94	73257	3163	63	474	58	73476	35	853	313	120	597	3425	3213	73166	175	73247	335	73007	586
SATB1 (-)	protein	1852	378	247	716	26	639	1440	741	3163	677	71211	70527	2662	71185	853	313	71220	1079	72803	73022	2507	73145	72737	573	3138	73412
ETV1 (-)	protein	99	1385	65	160	26	367	316	222	66	120	71	117	252	60	195	73685	66	253	156	319	60	853	1261	139	226	93
t(MAPK1) (-)	mRNA	1852	72	247	73282	692	1989	1440	741	315	73957	320	73954	186	73985	195	313	159	3381	81	535	2507	73145	18	573	178	223
PRDM1 (-)	protein	138	72613	247	104	73832	81	1440	23	640	1167	73163	73547	352	517	195	40	500	382	199	319	105	18	148	573	582	325
NRIP1 (-)	protein	582	1385	73751	2317	692	639	316	73257	640	187	474	313	73123	73104	73145	313	500	18	272	319	470	853	1261	70690	582	586
oxysterols (-)	chemical	192	159	247	404	166	639	316	741	1024	1167	71211	3471	2662	2813	853	313	73137	3381	73521	70785	470	18	70455	72940	73007	71983
INSIG2 (-)	protein	40	378	20	160	692	73839	1440	741	167	187	2787	667	71336	71185	853	40	73765	1079	73643	3213	470	853	73247	70690	73772	2015
INSIG1 (-)	protein	50	378	20	160	692	73770	1440	741	198	242	2787	1139	71336	2813	853	40	73671	3381	73521	70785	470	853	72737	70690	73701	2015
PPP2R5C (-)	protein	319	159	73751	104	692	228	72558	23	70835	73321	2787	72859	73123	73868	853	313	861	73616	72803	70785	832	853	70455	72940	70860	73673
N-acetyl-L-cysteine (-)	chemical	582	378	247	404	692	367	72558	222	315	70458	2787	72859	186	71185	65	40	2778	29	96	319	290	175	279	239	392	325
carbon tetrachloride (-)	chemical	582	378	247	71681	166	72009	23	90	3163	242	2787	149	73123	517	73145	313	71220	73401	73726	219	2507	73145	73719	176	70860	71983
myocardial infarction (-)	disease	582	1385	247	246	166	367	23	741	1024	318	2787	3471	252	130	853	8	73498	3381	72803	166	189	51	3543	139	70860	71983
ZBTB16 (-)	protein	138	1385	247	43	692	56	1440	222	198	318	474	3471	522	323	195	313	500	3381	1195	70785	85	18	751	73425	991	73412
SIRT1 (-)	protein	1852	72613	247	160	61	639	23	222	640	1167	835	73685	875	73104	73145	313	2778	73745	73726	73930	2507	51	3543	73859	73820	73673
TGFA (-)	protein	73416	378	247	716	13	72009	316	741	73683	70458	71211	73547	73646	323	73803	313	159	73745	73726	73832	2507	73145	73247	73425	73701	71983
SREBF2 (-)	protein	73994	72613	73994	73974	61	5	316	222	73983	73935	73678	73923	73123	894	853	313	66	72919	111	535	73893	175	366	139	43	93
clofibrate (-)	chemical	73416	24	73751	73934	692	73917	1440	73776	73831	73680	73888	72859	73937	73921	73933	313	71220	73913	73799	73679	73809	853	73496	73425	73701	2015
25-hydroxycholesterol (-)	chemical	40	159	34	104	692	73770	72558	741	167	440	71211	1139	522	894	853	313	71220	70617	70573	73022	290	51	3543	3308	73416	73673
NFE2L2 (-)	protein	73977	14	247	73996	73306	73996	72558	73991	73954	73926	73947	73954	73996	73996	73996	73994	73137	72919	73934	73930	73987	73947	73719	73859	73918	73948
ethanol (-)	chemical	1852	378	247	73752	692	1989	1440	741	73555	73878	2787	73547	71336	73829	853	313	73498	70617	70573	70785	71491	18	3543	73425	582	71983
CEBPA (-)	protein	73958	73974	73751	73752	166	1989	10	73776	73919	73878	73822	70527	73937	73104	195	313	73959	73865	73979	535	73863	853	73955	72940	73933	73828
CEBPB (-)	protein	73860	73984	73751	73752	13	73770	94	73947	73555	1167	2787	667	73971	323	73145	73685	500	73616	73924	219	73809	853	73850	239	73007	325
ETS1 (-)	protein	73948	159	247	73594	13	73839	94	73908	73919	73558	73853	73685	73982	169	73968	73685	159	73401	73521	73463	73938	73823	73719	73425	73845	2015
CTNNB1 (-)	protein	73679	72613	65	71681	692	73839	46	741	79	97	474	149	73123	323	73145	313	24	72919	199	219	73528	853	148	57	91	586
EPAS1 (-)	protein	582	1385	247	104	166	72009	10	73257	73555	73811	73777	73812	73957	323	73803	313	861	73925	73971	73463	71491	175	73632	176	73772	586
diethylstilbestrol (-)	chemical	72146	159	247	73594	26	73631	46	73257	1024	242	221	225	73123	517	853	313	233	597	702	535	71491	175	72737	239	991	125
ANGPT1 (-)	protein	73416	378	247	716	692	72009	94	73776	73754	73811	73777	73812	73646	71185	73145	73685	20	3381	73521	73865	73708	853	73496	72940	73701	73673
NRG1 (-)	protein	73899	73620	247	73838	61	73917	73952	73908	73754	242	73163	75	73476	130	73145	313	15	73745	73521	70785	73809	175	73496	239	392	2015
LGALS3 (-)	protein	582	72	247	160	13	367	316	222	167	73321	73163	72859	61	233	195	313	73878	382	1195	3213	290	51	97	73425	226	325
cisplatin (-)	chemical	72146	1385	247	2317	26	73839	10	73908	73853	72	73927	117	73957	2813	73803	73685	71220	73401	73976	73959	73913	853	73981	73899	73976	73921
WT1 (-)	protein	66	1385	34	160	73306	639	73682	23	443	3540	73524	73685	875	73765	853	40	73137	597	73296	535	2507	18	73783	73425	73416	71983
IFNA1 (-)	protein	72146	73620	247	2317	692	639	1440	741	73555	72	73678	75	73476	31	853	313	73137	73401	73868	73022	71491	73145	73850	73822	73701	73775
ciglitazone (-)	chemical	582	378	247	2317	166	1989	316	741	1024	3540	71211	70527	71336	73481	73145	313	2778	70617	73521	70785	832	18	72737	72940	73007	73412
SREBF1 (-)	protein	73996	72613	73990	73987	166	11	316	222	73985	73957	73678	73905	73746	2813	853	73685	52	73825	156	976	73913	853	751	176	55	170
EGFR (-)	protein	319	73620	247	404	692	159	1440	90	640	440	71211	667	61	2813	195	313	73137	1079	73296	219	27	73823	215	335	226	2015
PTEN (-)	protein	66	73620	20	43	692	1989	94	741	73800	73756	73941	73931	71336	73952	853	313	120	85	70573	73911	105	18	279	73899	73955	73873
metribolone (-)	chemical	73964	72613	73964	73934	73937	367	73682	73257	73882	318	73888	313	73123	31	853	313	2778	3381	70573	3213	73863	73823	73632	1058	127	325
HIF1A (-)	protein	582	73839	247	246	26	639	5	741	73919	73680	73970	73685	73984	130	73803	73958	120	73865	73726	133	73166	51	751	52	73772	73775
hypoxia (-)	disease	72146	72613	247	246	26	639	23	73257	73882	3540	73927	73547	73957	323	73803	73685	861	73939	73941	319	73528	51	73926	176	73701	73775
JAK1 (-)	protein	582	72613	247	71681	692	73359	1440	741	73555	120	73777	93	73646	35	73145	313	73137	73401	73799	70785	73166	73145	73874	1058	73416	71983
RELA (-)	protein	138	73620	247	160	166	56	23	90	443	677	474	3471	2662	169	65	313	73765	73401	355	319	832	175	1261	70690	73416	73775
forskolin (-)	chemical	73932	73926	73751	73838	692	73631	316	222	73882	73962	73777	73940	73979	73944	73968	313	16	73745	73521	73889	73952	73145	73914	73759	73871	2015
prostaglandin E2 (-)	chemical	582	1385	247	73282	26	1989	316	741	70835	73756	73524	73685	73646	2813	73145	313	861	73745	73296	73463	470	175	73496	72940	3138	586
IL1A (-)	protein	138	73984	247	160	13	73359	10	741	72974	1167	73888	225	71336	77	195	73958	861	70617	73868	87	2507	175	73632	239	73772	2015
decitabine (-)	chemical	582	1385	247	73838	166	73770	23	73947	70835	151	73678	313	73877	17	73968	73958	30	73825	73799	73679	73863	73145	73874	239	73416	325
IL1B (-)	protein	73679	73991	247	73752	26	73955	2	73776	73970	73321	73974	313	73982	41	195	313	73137	73616	73981	319	73979	51	73983	139	73972	586
EGF (-)	protein	73679	73960	247	73594	166	73955	73682	73257	73853	440	73524	1139	73877	517	73803	313	10	73982	73887	73865	73809	73980	73901	239	73891	223
progesterone (-)	chemical	319	24	65	73838	26	73839	72558	73776	443	120	2787	225	73123	894	73145	73958	233	133	702	73679	73166	175	73247	73759	392	325
nitric oxide (-)	chemical	73932	73620	73751	73974	692	73966	73682	73975	73831	73756	2787	1139	73977	73975	73990	73958	16	72919	73842	73679	73979	73947	73632	1058	73871	125
Interferon alpha family (-)	protein family	319	72613	247	716	166	72009	46	73257	3163	43	73678	58	73646	19	73145	313	2778	597	73842	3213	71491	175	73901	335	73701	71983
CDKN1A (-)	protein	72146	73620	247	43	73937	81	94	15	73995	73995	73996	73996	73812	73971	73803	313	73996	73996	73995	73995	73166	853	73994	73995	73994	73995
LY294002 (-)	chemical	21	38	34	64	73937	110	72558	23	640	73811	73908	73940	61	73675	30	8	73990	41	199	73463	27	175	50	73956	73416	73938
AKT1 (-)	protein	73679	159	247	73282	6	72009	94	222	73358	440	71211	1139	875	100	30	313	73765	382	70573	319	73166	175	751	139	226	325
phorbol myristate acetate (-)	chemical	73860	378	247	246	1	73631	23	73776	73932	1167	73962	70527	73966	323	73933	73685	500	73957	73968	73463	73528	73145	73971	70690	73933	73828
IGF1 (-)	protein	73899	72613	247	73594	166	73966	73682	73947	73800	85	73678	44	71336	31	195	313	73498	73986	73968	3213	73971	73145	73247	139	392	170
retinoic acid (-)	chemical	66	73839	73751	77	13	1989	46	90	73941	318	73947	67	73123	15	30	313	73671	73745	73985	73940	71491	18	73965	72940	73979	73966
cycloheximide	chemical	73679	1385	73751	2317	26	110	1440	741	315	677	57	451	875	73104	73145	73685	73902	70617	477	3213	470	853	215	1058	107	93
2-cyano-3,12-dioxoolean-1,9-dien-28-oic acid	chemical	319	378	247	77	692	81	1440	23	198	1167	320	3471	61	130	853	40	2778	1079	272	87	189	175	279	239	178	170
bucladesine	chemical	319	73620	247	246	73306	367	73904	90	99	151	221	225	61	323	30	313	73839	253	156	535	135	73145	72	573	297	325
LY294002	chemical	73964	73926	73933	73921	26	73839	316	73947	72974	151	71	51	73918	233	73933	73958	6	73949	73726	319	73952	73145	73938	38	392	54
MYOD1	protein	73899	72613	247	73989	166	73631	316	741	73899	73321	73853	70527	73896	73868	73803	313	16	49	702	73889	73528	853	73965	73822	73918	73673
EGF	protein	192	24	247	246	73306	32	94	222	116	73321	320	70527	102	73104	65	313	73985	12	96	109	135	9	84	73663	91	73673
IL1A	protein	73806	9	247	73752	73972	367	73975	741	640	70458	90	73685	875	73898	73145	8	71220	1079	111	73889	2507	73145	279	73663	178	2015
hypoxia	disease	582	378	247	73594	73937	72009	73952	222	99	3540	57	313	32	73481	65	40	71220	49	43	73463	290	73823	60	73759	226	170
indomethacin	chemical	1852	1385	247	716	692	1989	316	222	443	677	474	3471	352	233	853	313	73137	1079	73296	73463	71491	18	70455	73663	70860	2015
SRC	protein	319	378	247	43	692	81	316	73257	3163	73321	73777	73812	71336	169	853	313	73137	597	72803	166	27	853	502	72940	991	73828
PRL	protein	138	9	247	160	166	228	94	741	70835	72831	2787	72859	522	73898	195	40	233	85	57	73463	85	51	502	73899	297	71983
U0126	chemical	1852	73974	247	73838	26	73888	1440	73776	73882	677	73678	225	73937	169	73145	313	233	73925	73941	73911	73952	853	73965	73663	73918	73673
lactacystin	chemical	99	378	247	104	692	56	316	23	79	72831	320	72859	121	233	65	313	500	70617	702	219	60	853	366	335	392	71983
PTEN	protein	73899	159	73964	73934	692	1989	73682	741	167	187	54	58	875	41	853	313	73839	73892	1195	68	73863	73947	73632	76	34	93
FOS	protein	582	159	247	73282	166	367	10	73908	443	677	176	73547	61	100	195	73685	73137	253	3425	535	60	853	3543	3308	178	71983
FOXO3	protein	1852	72	247	71681	692	159	316	741	116	63	42	58	102	60	30	313	73839	72919	96	68	470	175	366	176	65	93
CCND1	protein	73964	159	73978	73934	61	639	23	73776	73975	73913	73927	73849	73896	73104	853	40	73932	73745	73887	73930	73979	73145	73901	73931	73820	73948
RU486	chemical	1852	1385	247	404	26	1989	46	741	73555	3540	73163	3471	73746	323	73145	313	2778	3381	73799	319	73863	175	73632	70690	73416	2015
IFNA2	protein	138	378	247	716	73306	639	1440	222	443	73985	320	73977	121	73989	65	313	861	3381	74	319	189	853	18	239	107	223
tunicamycin	chemical	192	378	247	77	692	56	316	23	116	677	90	1139	41	169	195	313	2778	173	272	319	470	853	215	1058	178	223
STAT1	protein	319	38	247	716	73306	1989	1440	90	198	73962	221	73954	80	73983	30	313	861	597	156	219	46	853	60	239	107	223
IL13	protein	50	24	65	404	166	73359	316	741	443	72831	835	72859	875	73829	853	40	159	70617	272	73951	2507	51	148	73941	73416	73905
CHUK	protein	319	1385	247	404	692	81	72558	222	167	70458	176	73773	121	73898	853	40	2778	106	32	319	60	175	43	3308	91	2015
IKBKB	protein	1852	378	73751	71681	166	228	1440	741	244	3540	110	73685	147	73898	853	313	159	41	22	109	135	853	50	239	91	71983
RBL1	protein	319	1385	247	716	692	1989	1440	741	57	151	47	149	252	894	195	313	159	173	199	35	470	853	148	42	80	45
troglitazone	chemical	192	1385	73751	104	692	81	316	90	198	677	71211	73547	875	77	853	313	73671	18	272	319	2507	51	72737	335	153	223
RELB	protein	319	24	247	2317	61	1989	316	222	315	677	221	667	875	169	65	313	500	1079	1195	3213	290	73145	70455	73663	991	586
IL1RN	protein	1852	73620	247	73282	166	73359	46	73257	73683	63	73678	93	73646	21	853	313	861	72919	73842	976	73708	853	73938	72940	73606	2015
PTH	protein	1852	1385	247	404	73306	639	316	741	443	72831	474	72859	352	71185	73145	313	73137	1079	199	319	290	18	177	335	991	586
IL5	protein	66	72613	247	43	73937	56	94	51	116	677	835	73547	80	323	195	40	2778	85	156	319	22	175	43	70690	153	73412
MAPK8	protein	1852	72613	247	246	73832	228	73904	222	640	73901	71211	73812	875	73829	30	73685	73878	173	477	535	290	73145	124	335	3138	223
CDDO-Im	chemical	138	1385	247	160	692	110	1440	90	315	3540	474	3471	80	77	30	8	861	382	355	109	135	51	366	139	297	170
MAP2K1	protein	319	1385	247	716	73306	367	1440	73257	116	1167	90	1139	352	73829	30	313	73498	133	156	70785	832	853	148	72940	392	2015
NR1H3	protein	66	72613	20	104	692	73631	94	741	198	85	835	186	73476	894	853	313	73671	1079	73643	535	2507	73145	73719	73425	73701	71983
hydrocortisone	chemical	1852	73839	247	73955	166	73888	1440	73908	167	41	54	21	522	60	73145	313	73671	73616	477	70785	73166	73989	215	3308	991	93
EDN1	protein	1852	73960	247	246	73972	110	73682	222	79	73321	90	73331	875	73944	30	313	73765	173	130	166	71491	73145	279	73425	582	71983
SP1	protein	138	378	65	2317	692	110	1440	222	73555	73847	73163	73881	80	73765	14	40	96	597	130	73865	135	175	73247	73922	73820	73873
IFNB1	protein	40	14	247	104	692	367	316	23	315	73990	90	73985	102	73992	65	40	73765	253	96	219	46	51	72	1058	582	125
arachidonic acid	chemical	73806	1385	73933	404	73832	11	72558	90	315	72831	835	70527	61	894	65	73685	71220	49	64	39	85	853	38	57	43	325
6-hydroxydopamine	chemical	319	378	247	104	692	81	1440	15	315	72831	73163	72859	186	73104	853	313	71220	1079	702	535	135	73145	502	1058	582	325
NR1I3	protein	192	378	247	716	692	639	72558	741	443	242	176	117	32	169	195	40	73137	597	199	166	105	51	279	99	178	77
fenofibrate	chemical	192	72613	247	404	692	110	1440	741	244	440	320	451	147	323	30	313	500	59	1195	976	189	853	1261	1058	392	71983
NKX2-1	protein	66	378	13	160	692	73839	73904	741	79	55	71	51	252	894	195	313	159	3381	477	70785	189	73823	73783	73822	3138	73828
mono-(2-ethylhexyl)phthalate	chemical	99	1385	65	160	692	73359	1440	741	315	151	835	225	186	233	195	40	2778	18	156	70785	470	853	1261	3308	392	586
GNAQ	protein	319	159	247	716	166	228	1440	741	167	97	176	117	252	169	853	313	73498	34	156	133	290	175	502	573	226	2015
EGR2	protein	138	72613	20	160	692	72009	72558	741	640	318	73777	451	252	71185	195	313	73878	382	272	73022	290	853	215	73425	73007	73412
NRF1	protein	319	1385	247	246	692	110	1440	90	198	677	221	667	121	233	30	40	2778	70617	1195	219	189	51	70455	335	392	325
ROCK1	protein	319	378	247	73594	692	639	73904	222	73555	73878	73822	73905	73123	73938	65	313	73902	72919	73521	73972	73528	18	73783	73962	73933	73948
pitavastatin	chemical	50	72613	13	104	692	73917	72558	73257	116	187	474	313	73123	71185	853	313	73765	382	73643	3213	470	73145	3543	72940	73701	2015
SMAD7	protein	582	378	73751	404	73306	228	46	741	73754	73321	73853	73547	875	323	853	40	73839	73745	73521	73779	189	18	3543	72940	70860	73828
coumarin	chemical	582	1385	247	2317	692	367	72558	51	72974	73321	2787	3471	522	323	30	8	500	73401	3425	219	470	51	72737	335	582	325
t(MAPK1)	mRNA	1852	73839	247	404	692	1989	1440	741	73555	36	73524	37	73746	9	73145	313	73765	3381	73902	73022	2507	175	73971	72940	73772	73673
GnRH-A	chemical	192	73620	247	404	73832	110	72558	51	99	120	90	225	147	73481	14	40	2778	59	57	133	105	853	97	239	55	125
FOXL2	protein	319	14	247	716	73306	639	72558	222	3163	72831	2787	73331	522	71185	853	313	73137	173	199	73463	290	853	177	70690	991	2015
IL17F	protein	1852	24	247	2317	692	1989	72558	741	70835	73680	2787	73812	522	2813	853	313	861	253	272	70785	832	853	279	1058	3138	2015
fluoromethyl 2,2-difluoro-1-(trifluoromethyl)vinyl ether	chemical	192	72613	247	160	692	159	73682	222	315	73680	2787	73685	252	517	30	40	233	3381	81	3213	105	853	97	573	127	586
Salmonella enterica serotype abortus equi lipopolysaccharide	chemical	192	14	247	716	73832	159	73682	90	72974	73943	73524	73947	186	73829	195	40	73946	253	199	73832	2507	853	124	72940	226	73673
uremia	disease	1852	159	247	160	166	228	94	222	244	242	320	313	875	169	195	313	71220	73865	70573	70785	189	18	1261	176	297	586
H89	chemical	582	378	247	716	26	1989	316	741	70835	1167	474	451	2662	517	853	313	861	70617	73296	976	71491	853	70455	3308	991	586
MBTPS1	protein	66	1385	20	246	692	73770	1440	741	244	318	2787	1139	71336	73104	853	313	73498	1079	73296	3213	470	853	70455	70690	73606	71983
(4-amino-1,4-dihydro-3-(2-pyridyl)-5-thioxo-1,2,4-triazole)copper(II)	chemical	192	159	247	77	692	56	316	23	244	1167	2787	70527	61	323	853	313	71220	597	199	535	135	853	148	1058	226	2015
trans-hydroxytamoxifen	chemical	582	378	247	716	61	159	10	222	73555	73321	73777	73331	875	169	853	40	71220	133	72803	3213	832	51	70455	573	73701	170
low oxygen stress	physical stimulus	192	378	247	246	692	367	1440	222	443	1167	320	1139	352	517	30	40	71220	597	355	976	290	175	751	70690	392	2015
fasudil	chemical	582	378	247	404	61	367	23	741	70835	242	73163	451	522	233	853	40	73137	70617	3425	976	470	51	1261	335	991	2015
glucocorticoid	biological process	73416	73620	247	716	73306	367	1440	222	50	63	31	75	186	169	73145	40	73498	73616	130	3213	2507	175	279	73859	127	223
Luteinizing Hormone Complex Mm	protein	192	1385	247	2317	73306	367	72558	90	116	97	145	225	186	169	195	40	327	29	81	319	85	51	60	139	226	170
mechanical strain	biological process	73989	159	73996	73981	73306	32	73904	222	73990	73985	73978	73977	71336	2813	853	313	2778	73982	73887	73940	73938	73145	73850	73899	3138	73828
HDAC Family Hs	protein	319	72613	247	404	166	367	23	90	198	677	320	72859	522	71185	853	40	73137	73401	73799	73463	832	853	73719	73822	70860	73775
NFKB Complex Mm	protein	192	378	247	77	73306	56	72558	741	145	73321	71	73905	121	73938	65	40	73955	597	130	976	60	175	33	72940	43	93
Lapatinib	biological process	73964	72613	73978	73894	692	110	1440	741	640	1167	57	225	73476	71185	73145	73685	120	597	111	39	73913	853	97	38	50	24
viral infection	biological process	72146	378	73933	71681	61	159	73682	222	72974	73943	71211	73812	73746	73829	853	313	30	73401	73521	73832	470	51	1261	1058	991	325
NSDHL	protein	73991	73960	73990	73981	73832	32	1440	73257	73981	73967	73678	73881	2662	71185	195	40	500	3381	199	73022	73913	73823	1261	1058	153	71983
cell adhesion	biological process	582	1385	247	160	692	159	1440	23	70835	70458	835	73331	2662	2813	853	313	2778	3381	73521	73022	2507	853	73632	72940	73416	71983
androgen	biological process	21	72613	34	246	73832	72009	72558	741	70835	73558	73678	73773	73646	71185	853	313	73902	73745	73868	73865	2507	73145	73821	73941	73907	73974
Srebf1c	biological process	34	1385	65	404	73832	72009	1440	741	116	242	835	1139	252	894	853	313	2778	3381	70573	3213	2507	73145	3543	73425	70860	73412
response to endoplasmic reticulum stress	biological process	582	159	247	160	73832	22	73682	51	167	3540	2787	73547	61	894	853	313	73671	106	64	166	105	73145	60	335	127	586
menstrual cycle	biological process	582	159	247	716	61	639	1440	741	50	27	90	37	252	517	853	313	120	382	130	166	290	175	1261	67	127	65
monocyte adherence	biological process	192	24	247	160	166	81	72558	222	244	1167	474	3471	121	73481	195	313	73765	106	81	70785	60	853	124	335	127	71983
fusionOf(EWSR1,FLI1)	protein	582	73620	247	71681	61	73359	10	741	73555	440	73524	667	71336	100	853	40	71220	73825	73643	319	73166	175	1261	176	70860	71983
muscle atrophy	biological process	582	159	247	246	166	228	94	222	443	440	835	313	522	233	195	313	2778	3381	3425	3213	470	18	72737	70690	3138	2015

## Sheet: Number Correct
name	type	Amiodarone.HD.H9C2	Amiodarone.HD.RCM	Amiodarone.LD.H9C2	Amitryptiline.HD.H9C2	Amitryptiline.HD.RCM	Cyclosporine.HD.H9C2	Cyclosporine.HD.RCM	Cyclosporine.LD.H9C2	Dexamethasone.HD.H9C2	Dexamethasone.HD.RCM	Dexamethasone.LD.H9C2	Dexamethasone.LD.RCM	Dobutamine.HD.H9C2	Dobutamine.HD.RCM	Dobutamine.LD.H9C2	Dobutamine.LD.RCM	Doxorubicin.HD.H9C2	Doxorubicin.HD.RCM	Doxorubicin.LD.H9C2	Doxorubicin.LD.RCM	Loratadine.HD.H9C2	Loratadine.HD.RCM	Mitoxantrone.HD.H9C2	Mitoxantrone.HD.RCM	Mitoxantrone.LD.H9C2	Mitoxantrone.LD.RCM
hydrogen peroxide	chemical	26	12	5	27	1	20	3	9	42	32	25	30	31	25	9	2	17	34	44	33	30	4	45	32	40	22
TP53	protein	12	7	2	19	2	15	4	8	53	46	41	51	19	16	1	0	34	41	53	57	26	0	51	49	64	42
KLF4	protein	10	4	0	9	2	12	1	2	34	38	38	36	17	16	3	1	24	21	28	40	17	1	26	40	34	35
CDKN1A	protein	3	5	0	3	5	1	3	0	73	62	70	62	10	23	2	0	39	45	55	72	10	1	52	77	62	76
THAP1	protein	1	0	0	4	0	1	0	0	47	40	44	38	7	13	1	0	21	27	34	43	5	0	38	43	44	43
E2F1 (-)	protein	2	1	0	5	0	2	0	0	35	28	29	26	3	7	0	0	21	18	22	32	3	0	23	35	29	34
1-alpha, 25-dihydroxy vitamin D3	chemical	0	0	0	6	0	3	2	0	62	54	56	55	5	13	0	0	26	30	39	56	7	0	48	58	55	59
CDKN2A	protein	3	4	0	3	2	2	3	0	31	26	31	24	7	6	2	0	19	19	20	39	12	2	23	36	31	35
Nutlin 3	biological process	0	0	0	2	0	1	0	0	71	64	69	62	8	7	0	0	36	43	53	76	10	1	56	76	70	79
Calcitriol	chemical	3	4	0	6	0	4	1	1	61	58	57	59	10	17	1	1	32	33	41	58	12	1	47	61	56	60
IL6 (-)	protein	1	5	0	3	4	0	8	0	45	63	45	63	5	27	1	0	36	34	37	46	4	1	42	46	41	40
lipopolysaccharide	chemical	20	22	0	39	2	27	9	12	70	54	54	51	47	27	2	2	27	43	60	45	40	6	68	45	58	27
doxorubicin	chemical	7	4	0	8	0	4	0	1	23	19	20	21	9	6	3	0	12	22	29	27	15	1	33	23	26	21
HRAS	protein	15	12	0	16	6	12	6	3	17	16	12	11	25	22	3	3	15	25	24	21	26	6	32	25	26	15
KRAS	protein	21	6	0	23	6	22	6	6	31	21	23	19	36	31	8	4	16	23	24	20	38	6	30	24	31	15
exposure to ionizing radiation	biological process	6	2	2	3	0	4	2	1	28	29	26	31	12	14	0	0	19	26	28	34	11	3	31	34	30	30
MYC (-)	protein	3	5	0	8	1	9	2	2	45	40	45	37	16	15	1	0	35	30	45	43	11	0	32	43	52	44
NCOR1	protein	2	2	0	5	2	1	2	0	31	29	30	31	1	9	0	0	22	20	22	32	6	2	21	33	28	32
FOXO1	protein	6	4	1	9	1	5	2	1	36	36	32	39	8	8	1	0	17	26	29	26	11	1	30	25	30	22
EP300 (-)	protein	3	1	0	6	0	2	2	1	25	26	22	22	6	7	0	0	17	11	20	26	8	1	20	25	22	20
ESR1	protein	8	4	0	13	2	11	3	5	31	32	27	28	13	11	2	1	19	23	25	27	15	2	27	26	21	23
fulvestrant	chemical	4	3	0	3	3	3	3	1	33	29	31	33	6	11	1	0	14	22	21	31	7	1	26	35	31	32
NFE2L2	protein	14	1	1	28	1	31	2	9	22	30	17	27	44	49	11	4	12	14	24	22	20	4	15	21	20	17
G2 phase of mitotic cell cycle (-)	biological process	0	0	0	0	0	0	0	0	20	19	18	19	0	3	0	0	12	13	18	19	1	0	18	20	17	20
mechanical strain (-)	biological process	22	2	9	17	1	5	4	0	45	37	29	33	7	13	0	0	13	25	19	19	15	3	21	24	19	15
PD98059 (-)	chemical	11	5	0	14	0	13	3	5	24	17	16	15	23	11	3	1	13	19	22	16	21	2	22	13	18	8
IFNG	protein	15	17	0	21	1	18	6	9	43	32	31	28	32	19	6	1	23	19	42	26	25	7	49	27	42	14
TNF	protein	23	25	0	31	2	28	7	8	52	50	48	51	47	34	4	3	28	35	68	44	40	5	71	42	66	27
IL1B	protein	12	13	0	17	1	16	2	5	36	36	29	36	25	18	2	0	22	25	39	22	22	4	41	19	30	7
KDM5B	protein	3	4	0	7	2	7	1	2	18	17	15	16	4	12	0	0	14	20	20	20	8	1	24	18	22	21
KDM5B	gene	3	4	0	7	2	7	1	2	18	17	15	16	4	12	0	0	14	20	20	20	8	1	24	18	22	21
response to oxidative stress	biological process	11	8	0	17	2	15	4	3	21	15	15	15	24	19	7	0	13	14	23	11	18	3	24	10	14	7
SRF (-)	protein	6	3	0	16	5	5	6	1	8	18	5	12	14	24	1	1	5	13	12	25	8	1	15	34	16	7
estrogen (-)	chemical	0	2	0	3	4	0	2	0	23	19	23	22	4	4	0	0	11	7	13	22	3	1	13	25	22	20
nitric oxide	chemical	10	5	1	17	1	15	2	5	18	19	8	17	20	24	6	2	5	15	21	15	18	4	22	12	19	3
rosiglitazone	chemical	14	1	1	16	0	12	3	4	24	24	13	22	19	14	6	0	6	25	16	13	18	1	22	16	18	6
camptothecin	chemical	6	4	0	11	0	12	1	2	15	13	13	14	15	5	1	0	8	30	33	18	12	0	40	19	28	7
1,2-dithiol-3-thione	chemical	7	1	0	14	0	22	2	6	10	9	10	7	28	32	8	4	4	9	10	13	9	4	8	10	11	10
NSDHL (-)	protein	22	5	7	13	2	3	1	1	28	19	8	12	3	6	0	0	5	3	4	8	10	2	4	7	5	7
E2F4	protein	1	0	0	2	0	1	0	0	25	22	21	19	4	5	1	0	18	21	18	21	3	0	19	23	21	24
response to shear stress	biological process	5	2	0	9	2	7	3	2	26	24	26	24	20	21	3	3	20	23	29	23	13	1	31	29	26	19
GNA15 (-)	protein	6	7	0	17	3	10	5	2	15	17	11	18	14	23	4	2	12	11	19	15	12	5	22	18	14	6
RHOA (-)	protein	8	5	0	21	2	22	10	8	17	17	14	14	27	25	0	1	9	12	12	14	12	2	20	17	18	10
BRCA1 (-)	protein	3	2	0	5	1	2	1	0	20	26	18	26	6	22	2	0	19	15	18	21	6	1	17	19	19	19
F2 (-)	protein	6	9	0	11	7	3	11	0	12	26	12	23	7	30	0	1	16	13	11	19	9	4	15	32	14	17
TGFB1 (-)	protein	20	16	0	27	8	15	12	5	29	49	22	43	31	65	3	3	34	31	27	34	32	11	44	60	45	20
PPARG	protein	16	5	4	18	1	10	8	1	25	37	13	29	15	20	2	1	12	28	25	20	15	2	14	18	16	5
cisplatin	chemical	4	1	0	7	0	7	0	3	16	10	12	10	14	8	2	1	11	13	25	17	11	1	27	15	25	10
ERBB2	protein	18	4	3	23	5	12	7	1	20	19	9	11	13	24	2	1	15	23	12	12	20	4	23	21	16	4
TCF3	protein	1	1	0	1	1	1	0	0	17	16	16	17	1	6	0	0	13	14	15	18	4	0	17	21	17	20
brain death	disease	5	7	0	9	1	8	2	2	16	10	10	9	8	9	1	0	6	10	20	16	12	2	20	13	12	6
CHR-2797	chemical	7	3	0	16	0	15	4	11	13	4	4	2	7	0	0	0	0	3	9	5	10	1	11	3	10	2
EKI-785	chemical	0	1	0	1	1	0	1	0	22	19	20	18	3	3	0	0	16	11	11	19	1	0	13	20	19	20
response to hypoxia	biological process	30	15	1	42	3	30	9	8	75	73	78	83	53	36	5	1	36	48	61	39	49	10	48	37	52	25
tissue damage	biological process	10	6	0	11	1	14	2	5	17	9	11	10	21	13	6	2	12	13	14	9	15	6	18	8	12	5
Platelet Derived Growth Factor Complex family Hs	protein	30	8	7	20	0	11	3	1	41	30	19	20	17	16	3	0	11	17	23	15	22	1	28	15	24	4
t(Mir133a-2)	mRNA	0	2	0	3	3	0	4	0	14	19	13	16	4	8	0	1	9	8	12	16	0	1	13	21	18	14
neuron differentiation	biological process	1	0	0	3	0	7	1	1	20	19	18	17	7	8	0	1	14	14	17	18	6	0	14	20	22	16
t(Mir133a-1)	mRNA	0	2	0	3	3	0	4	0	14	19	13	16	4	8	0	1	9	8	12	16	0	1	13	21	18	14
myoblast differentiation	biological process	1	2	0	4	2	2	2	0	23	21	22	19	4	8	0	0	34	23	24	21	9	0	16	26	19	24
Oxidopamine	chemical	7	3	0	14	0	16	2	10	12	2	1	0	14	6	0	0	0	1	5	4	10	1	6	1	7	0
IRF7 (-)	protein	0	0	0	1	0	2	1	1	6	30	5	28	2	32	0	0	14	9	7	4	3	1	8	7	7	7
KEAP1 (-)	protein	5	0	0	5	0	6	0	2	4	3	2	3	11	13	4	3	1	4	5	9	7	3	3	6	5	3
CCND1 (-)	protein	12	4	4	13	1	6	1	2	37	33	25	31	14	12	1	0	22	19	23	26	16	2	22	29	23	22
SOCS3 (-)	protein	7	7	0	7	0	4	0	2	11	10	7	7	13	5	2	0	5	7	14	7	10	0	19	4	16	1
TNF (-)	protein	19	7	1	34	7	23	9	7	40	75	25	79	18	58	8	3	44	44	28	37	20	8	19	35	20	12
beta-estradiol (-)	chemical	7	10	0	18	5	11	12	1	33	44	43	40	21	32	2	0	36	29	32	35	20	1	33	45	43	29
retinoic acid	chemical	8	7	1	13	1	11	5	2	36	32	32	32	16	16	2	1	24	29	39	35	18	4	39	27	39	21
phorbol myristate acetate	chemical	9	6	0	6	0	5	3	2	20	19	22	24	14	15	3	1	14	25	25	19	11	5	29	17	21	13
dexamethasone	chemical	10	5	1	11	3	8	7	2	36	44	30	44	18	25	1	2	25	26	25	23	16	7	29	25	20	13
forskolin	chemical	10	6	1	12	3	7	3	1	21	26	16	23	20	18	4	0	3	14	15	17	16	2	23	18	21	6
poly rI:rC-RNA	chemical	7	10	0	8	0	7	1	3	17	13	11	15	10	8	0	0	4	10	28	8	9	1	28	11	16	3
SREBF1	protein	29	2	7	16	0	2	1	0	31	18	6	11	7	5	0	1	1	7	2	4	9	0	3	3	2	2
FGF2	protein	13	2	0	17	0	12	4	4	19	15	12	16	17	8	5	2	7	16	22	14	17	4	25	11	21	5
MYCN	protein	10	4	0	18	3	13	3	2	8	12	7	12	13	15	2	1	11	8	11	10	15	6	16	22	15	6
PPARA	protein	14	3	2	13	0	11	3	3	24	21	14	20	17	14	4	1	6	23	12	12	15	1	5	13	12	6
SREBF2	protein	29	3	8	12	0	0	1	0	28	14	5	12	4	3	0	0	1	4	1	2	8	0	1	1	0	1
CREB1	protein	9	2	1	10	1	10	2	3	12	12	10	11	14	5	4	0	2	6	9	7	11	1	13	6	10	3
SCAP	protein	24	3	8	11	0	0	1	0	23	13	5	10	1	0	0	0	1	6	1	2	6	0	1	2	0	1
serum insulin	biological process	13	4	1	13	3	8	5	1	28	21	15	15	8	10	2	3	8	12	14	12	13	2	16	12	13	4
Platelet Derived Growth Factor Complex family Rn	protein	7	7	0	16	2	10	4	2	15	18	11	17	14	22	5	2	12	11	18	14	12	5	21	17	15	5
Reactive Oxygen Species	biological process	7	2	0	13	0	12	0	3	14	11	10	11	18	13	6	0	8	11	21	18	15	1	15	13	17	7
CXCR7	protein	3	3	0	5	2	5	2	0	14	18	13	15	5	12	0	2	11	18	18	27	6	2	17	25	16	20
Srebf1a	biological process	29	2	7	13	0	0	1	0	26	13	3	11	3	3	0	0	1	4	0	2	6	0	2	1	0	0
Ifna (-)	protein	0	0	0	0	1	0	0	0	0	23	0	18	0	25	0	0	1	3	1	1	0	0	0	2	0	1
IL29 (-)	protein	0	0	0	0	0	0	0	0	0	21	0	20	0	24	0	0	1	1	1	0	0	1	0	0	0	0
ACOX1 (-)	protein	9	2	0	10	1	10	2	2	11	14	6	11	12	7	2	0	2	6	8	4	14	2	5	5	10	1
POR (-)	protein	19	2	6	17	1	7	4	2	24	20	14	14	13	9	3	0	10	11	15	6	17	3	15	5	15	3
IFNB1 (-)	protein	2	3	0	5	1	5	0	0	7	39	4	39	7	41	2	0	13	7	11	5	3	0	9	7	6	1
TRIB3 (-)	protein	4	1	0	10	0	10	1	9	9	2	4	2	4	0	0	0	0	1	4	3	5	1	8	2	3	2
IFNA2 (-)	protein	0	0	0	1	1	2	1	1	3	32	2	28	2	35	0	0	3	4	3	1	1	2	2	1	1	1
U0126 (-)	chemical	3	7	0	8	0	8	2	2	14	11	12	9	12	2	1	0	3	13	18	14	11	1	24	13	15	4
poly rI:rC-RNA (-)	chemical	2	2	0	3	2	1	4	1	3	32	1	34	1	31	0	0	9	8	2	6	1	2	0	5	0	1
IFNG (-)	protein	9	5	0	12	4	7	6	1	15	60	16	62	7	59	3	0	31	17	14	18	8	3	14	18	9	9
IGF1	protein	11	2	0	15	0	14	4	4	25	17	20	16	11	7	1	0	22	27	30	18	20	1	23	12	18	8
TGFB1	protein	15	6	1	30	2	25	5	7	54	51	43	49	21	25	4	1	35	34	45	34	25	2	38	32	38	17
SOCS3	protein	0	1	0	0	1	1	4	0	5	27	5	24	0	18	0	0	11	3	3	10	0	0	3	8	0	2
metribolone	chemical	10	5	3	10	3	2	4	1	15	14	12	11	6	5	1	0	8	8	12	6	7	2	16	8	5	3
RB1	protein	1	0	0	0	0	1	1	0	20	15	18	15	3	2	0	0	9	9	12	19	2	0	13	20	17	19
NGF	protein	7	3	0	10	0	9	2	0	12	10	9	12	10	7	4	1	6	15	16	15	12	1	19	9	17	6
EIF2AK3	protein	6	3	0	10	0	10	1	8	10	0	2	0	4	1	0	0	0	1	3	1	8	1	3	0	4	0
MYC	protein	14	0	0	26	2	15	4	4	24	32	15	25	18	30	5	0	14	17	13	17	18	4	13	22	20	5
CEBPB	protein	8	7	1	10	0	9	3	5	19	18	12	18	16	5	1	1	9	11	16	11	9	1	19	14	15	9
CEBPA	protein	11	6	1	13	1	6	1	2	23	27	18	21	14	13	1	0	19	15	30	12	11	0	27	12	20	7
hemin	chemical	7	1	0	8	0	8	0	3	9	3	5	3	14	11	5	2	5	2	7	7	9	4	9	5	6	2
XBP1	protein	2	0	0	4	0	15	5	1	6	6	10	4	27	15	4	0	3	5	3	4	4	0	5	3	4	2
SMARCB1	protein	1	0	0	3	0	3	0	0	14	18	15	16	5	5	0	0	12	19	15	15	2	0	14	15	19	15
raloxifene	chemical	6	4	0	8	5	10	7	4	15	14	10	11	11	11	2	0	8	14	17	8	11	1	18	9	14	7
Ischemia	biological process	12	6	0	15	0	14	5	5	16	10	13	10	16	12	2	1	10	16	20	10	17	1	20	9	15	6
AP-1 complex Hs	protein	5	2	0	10	0	9	0	2	13	10	8	9	16	6	3	1	5	10	13	9	12	1	13	7	13	3
AP-1 Complex Mm	protein	6	2	0	7	0	5	0	2	9	7	5	5	13	7	3	0	1	5	6	7	8	3	8	5	6	2
obesity	biological process	9	7	0	9	2	9	2	1	14	14	9	13	19	13	3	1	14	9	18	8	17	2	16	13	18	7
response to heat	biological process	2	3	0	8	0	7	3	1	19	17	16	20	12	15	1	0	8	12	24	21	10	0	23	17	17	10
tissue damage (-)	biological process	7	3	0	11	6	4	7	1	7	16	7	19	11	12	1	1	12	11	11	16	5	2	13	14	15	6
Lapatinib (-)	biological process	10	1	4	7	0	0	1	0	9	7	1	3	4	3	1	1	0	4	0	1	8	0	0	1	0	0
bacterial infection (-)	biological process	4	2	0	5	4	3	7	0	8	12	6	12	0	8	0	0	11	7	2	13	1	2	3	13	2	6
response to hypoxia (-)	biological process	25	17	0	32	10	23	20	3	33	47	28	40	28	58	3	1	43	38	28	47	35	10	46	62	35	17
serum glucose (-)	biological process	10	5	1	11	3	8	3	5	20	20	10	15	12	15	1	2	16	14	10	16	10	3	9	17	14	14
ROCK1 (-)	protein	3	2	0	10	1	3	4	0	17	18	16	19	8	15	0	1	10	11	13	20	9	0	16	22	17	13
DYRK1B (-)	protein	6	1	0	11	0	5	0	4	11	2	7	1	10	2	2	0	3	2	4	6	7	0	6	5	10	1
SB203580 (-)	chemical	3	6	0	7	0	6	2	4	7	6	2	4	8	5	1	1	3	9	16	8	6	2	16	6	12	2
EDN1 (-)	protein	4	6	0	4	4	3	3	0	4	14	5	15	6	15	0	0	9	5	5	3	7	1	9	8	7	4
hydrocortisone (-)	chemical	5	5	0	13	0	8	3	4	10	5	6	5	5	5	1	0	12	16	11	14	11	5	11	13	9	1
DMD (-)	protein	8	2	1	13	1	8	2	4	9	9	6	7	15	6	3	0	6	8	12	9	15	3	13	6	10	4
WNT3A (-)	protein	3	3	0	2	3	2	2	0	4	10	4	7	3	11	0	0	10	6	2	3	3	3	4	7	4	2
bexarotene (-)	chemical	5	1	0	14	1	11	2	6	10	5	5	5	4	3	1	0	3	9	3	8	9	1	9	7	4	2
SNAI1 (-)	protein	12	1	3	4	0	2	1	1	14	9	11	8	10	3	1	0	1	7	4	6	7	2	5	6	6	8
TNFSF11 (-)	protein	2	2	0	5	2	2	3	0	13	21	9	22	3	8	0	0	14	13	8	22	3	2	13	24	11	10
STAT1 (-)	protein	1	0	0	2	1	2	1	0	3	24	3	21	1	26	0	0	4	5	4	4	0	0	6	4	2	2
FGF2 (-)	protein	3	7	0	7	4	4	6	1	13	18	16	15	6	14	0	0	13	10	13	16	7	3	15	17	13	7
PARP1 (-)	protein	1	1	0	4	3	2	4	0	5	8	3	9	2	6	1	0	3	3	3	3	3	2	7	2	3	1
cholesterol (-)	chemical	11	3	3	7	0	2	0	0	13	11	2	6	1	3	0	0	2	7	1	3	6	1	3	2	1	0
PTGS2 (-)	protein	1	1	0	1	1	1	5	1	2	4	4	8	2	7	1	0	6	1	3	6	3	3	1	4	2	2
MYOD1 (-)	protein	8	1	0	18	0	5	1	0	15	11	13	9	13	11	2	0	7	10	14	17	8	0	22	18	19	8
lipopolysaccharide (-)	chemical	17	8	0	20	8	15	16	2	31	71	19	75	17	67	4	1	49	55	25	38	20	8	27	47	24	10
beta-estradiol	chemical	23	11	4	26	3	24	7	7	41	39	23	35	28	33	2	1	25	35	39	29	27	3	33	21	26	8
IL2	protein	6	7	1	11	0	8	3	4	10	7	11	6	7	4	1	0	6	9	13	11	13	2	13	6	12	5
NR3C1	protein	6	2	1	7	1	5	4	1	23	31	19	34	12	16	1	1	16	15	14	8	8	2	14	8	11	6
cyclic AMP	chemical	12	7	1	10	3	8	4	3	31	25	29	23	19	19	3	1	10	16	22	19	16	4	21	17	18	9
IL6	protein	4	7	0	12	0	10	3	5	24	25	19	22	12	10	2	0	12	21	35	19	15	2	37	17	25	6
HIF1A	protein	7	5	0	10	0	9	0	1	25	25	27	25	27	14	2	2	13	24	24	14	16	0	23	14	24	11
ESR2	protein	5	2	0	8	0	9	1	6	6	7	8	7	7	3	2	1	3	5	7	4	6	2	7	2	4	2
PARP1	protein	1	3	0	1	0	1	0	0	10	9	8	12	7	5	1	0	10	17	20	15	5	0	19	16	17	11
15-deoxy-delta-12,14 -PGJ 2	chemical	3	3	0	7	0	6	1	4	5	8	3	9	11	12	2	2	3	8	7	12	8	3	7	10	9	5
JUN	protein	7	1	0	5	0	6	1	1	6	2	5	1	9	4	5	1	4	10	10	8	9	3	10	6	10	3
EPAS1	protein	6	4	0	4	2	5	0	1	12	16	10	16	17	7	3	0	9	19	22	11	8	1	11	10	11	4
RASSF1	protein	5	4	0	9	0	10	3	6	19	15	14	13	11	4	0	0	13	13	21	13	9	3	20	15	15	12
butyric acid	chemical	8	1	0	6	0	8	2	2	10	18	8	21	12	12	3	1	6	11	11	16	9	1	16	15	19	10
ETS1	protein	9	1	0	7	0	8	3	3	17	11	12	15	18	8	4	1	5	13	13	13	14	3	14	11	13	5
PPARGC1B	protein	10	0	5	6	0	0	0	0	11	7	2	4	0	0	0	0	0	2	0	0	4	0	0	0	0	0
sulforafan	chemical	3	0	0	5	0	4	0	4	4	2	2	2	4	4	3	1	1	1	3	3	5	2	2	3	3	3
thapsigargin	chemical	3	3	0	9	0	9	2	4	13	8	8	8	12	8	0	0	1	7	12	8	5	0	14	8	11	5
AHR	protein	11	3	0	12	1	11	4	2	17	23	12	21	17	24	2	2	6	10	19	17	15	4	28	24	27	13
HNF4A	protein	5	3	1	5	0	5	2	1	10	11	11	6	13	5	5	1	4	17	12	10	9	3	9	4	11	4
5-azacytidine	chemical	5	1	0	8	0	6	1	4	6	4	3	5	8	3	3	1	0	7	7	6	7	3	7	3	6	2
ATP7B	protein	14	1	3	8	0	2	1	1	20	16	9	14	1	1	0	0	5	9	9	8	6	1	11	8	10	9
FGF1	protein	9	2	0	9	1	7	3	2	11	19	6	13	10	12	2	1	7	16	13	11	13	5	16	16	14	5
POR	protein	6	2	0	7	2	19	8	2	13	17	13	17	12	11	1	0	11	10	17	13	13	2	11	14	18	6
clozapine	chemical	9	1	4	5	0	0	2	0	9	5	0	3	0	0	0	0	0	2	1	0	3	0	2	1	0	1
methylprednisolone	chemical	9	4	0	10	2	9	2	1	26	26	21	32	19	14	2	1	17	17	22	17	14	4	26	16	18	9
isoquercitrin	chemical	11	1	5	5	0	0	0	0	11	7	0	5	0	0	0	0	0	0	0	0	4	0	0	0	0	0
trans fatty acid derivative	chemical	11	3	3	4	1	0	1	0	14	8	3	6	4	2	0	0	3	2	4	1	5	0	3	2	3	2
LY295427	chemical	12	2	5	6	0	0	0	0	12	7	0	5	0	0	0	0	0	1	0	0	3	0	1	0	0	0
Oxidized Low Density Lipoprotein	biological process	6	3	0	10	0	11	3	3	22	19	15	16	16	16	6	2	7	12	17	20	12	2	16	17	20	9
bacterial infection	biological process	11	6	0	13	0	11	0	5	10	12	11	12	14	13	1	0	9	15	17	11	10	1	19	15	16	5
insulin	chemical	10	4	1	8	1	6	3	1	19	11	9	7	7	5	3	1	4	9	11	9	11	2	15	8	9	3
adipocyte differentiation (-)	biological process	2	2	0	3	3	2	2	1	5	9	5	10	5	4	2	0	2	3	1	3	2	1	5	8	5	2
myoblast differentiation (-)	biological process	6	1	0	16	3	2	3	1	10	7	6	7	14	8	2	1	0	2	3	11	5	1	14	17	15	6
and(Progesterone,Estradiol) (-)	chemical	0	0	0	2	3	0	2	0	2	3	0	4	0	3	0	0	1	4	3	3	2	0	1	3	1	1
NEUROD6 (-)	protein	0	1	0	2	3	1	3	0	3	2	1	2	2	5	0	0	1	4	2	2	0	1	3	5	2	2
Platelet Derived Growth Factor Complex family Hs (-)	protein	4	4	0	9	2	12	2	1	14	24	11	28	11	14	1	1	25	15	20	19	4	0	13	21	23	11
Srebf1a (-)	biological process	1	2	0	2	2	15	3	1	1	1	2	1	2	5	0	0	9	2	9	5	2	1	4	7	15	6
FLII (-)	protein	6	2	1	7	3	5	2	1	15	11	12	11	6	12	1	0	7	6	7	7	9	1	5	9	9	8
androgen (-)	biological process	2	3	0	7	4	10	4	2	19	19	20	20	13	14	1	0	17	13	20	18	9	2	19	20	21	21
SP5 (-)	protein	6	0	1	3	0	2	0	1	5	3	4	3	7	2	5	0	0	4	2	3	3	0	2	2	1	1
PKC Family Hs (-)	protein	3	2	0	5	3	1	3	0	4	8	4	8	3	9	2	0	6	3	2	7	4	0	5	7	6	5
NFKB Complex Hs (-)	protein	3	2	0	6	1	5	2	4	8	18	3	19	5	16	0	0	7	8	5	9	4	3	9	10	7	1
TGF-beta-R family Hs (-)	protein	4	3	0	5	1	6	4	0	8	11	8	11	10	17	2	1	5	8	7	10	7	1	12	16	11	2
AP-1 complex Hs (-)	protein	1	1	0	2	1	1	4	1	1	9	2	7	0	5	0	0	2	3	0	7	2	0	1	5	0	1
IFNA13 (-)	protein	0	0	0	0	1	0	2	0	1	16	0	18	0	14	0	0	2	4	0	2	0	0	0	1	0	2
PXMP3 (-)	protein	8	2	3	3	0	0	0	0	8	6	2	5	0	1	0	0	0	0	1	1	2	0	0	0	0	0
LY295427 (-)	chemical	0	0	0	0	0	9	1	0	0	0	0	0	1	2	0	0	6	1	6	1	0	0	3	2	9	2
SCAP (-)	protein	0	0	0	0	1	12	1	0	0	0	0	0	1	2	0	0	7	1	8	3	0	0	4	6	12	5
PEX5L (-)	protein	7	2	3	3	0	0	0	0	7	4	2	3	0	0	0	0	0	1	1	1	2	0	1	0	0	0
exercise (-)	biological process	0	6	0	4	2	1	3	0	5	10	5	8	3	7	0	0	7	4	8	4	1	2	8	8	8	3
IRF5 (-)	protein	1	0	0	3	0	3	2	0	7	15	4	16	2	14	0	0	6	6	7	5	2	1	8	7	7	6
SATB1 (-)	protein	1	1	0	1	3	1	1	0	1	2	1	1	0	0	0	0	1	2	1	0	1	0	1	4	2	0
ETV1 (-)	protein	6	2	1	7	3	5	2	1	15	11	12	11	6	12	1	0	9	6	8	7	9	1	6	9	9	8
t(MAPK1) (-)	mRNA	0	3	0	0	0	0	0	0	5	5	6	6	5	4	1	0	6	3	12	4	0	0	20	4	7	4
PRDM1 (-)	protein	4	0	0	6	0	6	1	4	7	10	4	8	5	5	2	1	4	5	11	6	6	3	11	5	5	4
NRIP1 (-)	protein	2	0	0	3	0	3	1	0	6	8	4	6	3	2	0	0	3	20	6	5	3	0	4	3	4	1
oxysterols (-)	chemical	3	2	0	2	1	2	1	0	1	1	0	1	0	1	0	0	0	1	0	0	2	3	0	0	0	0
INSIG2 (-)	protein	8	1	3	4	0	0	1	0	7	6	0	2	0	1	0	1	0	1	0	0	2	0	0	0	0	1
INSIG1 (-)	protein	7	1	3	4	0	0	1	0	6	6	0	2	0	2	0	1	0	1	0	0	2	0	0	0	0	1
PPP2R5C (-)	protein	3	2	0	8	0	5	1	4	4	4	4	4	0	1	0	0	4	2	2	3	4	0	2	6	4	1
N-acetyl-L-cysteine (-)	chemical	3	2	0	5	0	3	1	1	6	4	2	4	6	3	2	1	2	14	11	8	6	1	8	9	5	2
carbon tetrachloride (-)	chemical	2	2	0	2	1	2	4	2	5	9	3	10	1	5	0	0	1	2	2	7	5	0	5	8	4	1
myocardial infarction (-)	disease	1	1	0	3	1	2	4	0	4	7	3	4	5	7	0	2	1	4	2	6	5	2	3	8	2	0
ZBTB16 (-)	protein	5	1	0	8	0	7	0	1	8	8	3	5	5	5	2	0	5	4	6	4	9	3	7	3	6	3
SIRT1 (-)	protein	2	2	0	7	2	3	5	1	8	13	8	11	6	6	0	0	8	4	7	1	6	2	7	5	4	2
TGFA (-)	protein	2	1	0	3	4	1	2	0	4	8	5	5	0	6	0	0	7	5	4	3	3	0	6	5	3	2
SREBF2 (-)	protein	1	2	0	1	2	15	2	1	0	1	1	1	2	4	0	0	9	2	10	4	1	1	5	7	15	7
clofibrate (-)	chemical	4	5	0	1	0	3	0	0	7	9	4	10	2	1	0	0	3	4	5	5	3	1	3	7	5	5
25-hydroxycholesterol (-)	chemical	9	2	3	6	0	0	0	0	8	4	0	1	2	2	0	0	0	1	1	1	4	2	1	3	2	0
NFE2L2 (-)	protein	3	7	1	4	0	1	1	0	5	18	4	12	2	5	0	0	10	12	10	12	4	1	9	14	8	5
ethanol (-)	chemical	2	2	0	0	0	0	1	0	2	1	3	2	0	1	0	0	1	2	2	3	2	3	5	2	6	0
CEBPA (-)	protein	2	0	0	9	2	6	6	0	11	18	12	20	3	11	2	0	7	8	6	14	5	0	11	10	7	2
CEBPB (-)	protein	3	0	0	6	4	5	5	1	15	19	12	20	2	8	0	0	11	7	3	15	4	1	10	18	13	11
ETS1 (-)	protein	1	3	0	4	4	3	5	0	5	7	5	10	1	13	0	0	10	10	9	10	5	1	8	8	5	5
CTNNB1 (-)	protein	2	1	1	5	2	2	4	1	21	24	12	19	5	14	1	0	20	11	17	15	5	0	18	21	18	6
EPAS1 (-)	protein	7	4	0	9	3	4	5	0	8	9	5	9	5	10	1	0	10	9	2	8	7	2	6	15	5	5
diethylstilbestrol (-)	chemical	1	2	0	0	3	0	4	0	5	9	8	10	1	3	0	0	5	8	7	7	2	1	7	9	7	7
ANGPT1 (-)	protein	2	2	0	5	0	3	2	0	4	2	3	3	2	2	0	0	15	4	4	2	2	0	5	5	3	1
NRG1 (-)	protein	6	3	0	8	2	7	0	1	13	15	13	20	9	14	2	0	21	11	11	8	11	2	13	15	15	5
LGALS3 (-)	protein	3	4	0	12	4	11	3	2	18	6	8	7	16	14	2	0	6	6	13	10	12	2	15	8	13	6
cisplatin (-)	chemical	3	1	0	7	3	2	5	0	7	21	2	18	2	8	0	0	10	10	3	4	3	1	4	6	3	2
WT1 (-)	protein	7	1	2	9	1	7	2	4	12	7	8	6	8	9	0	1	9	12	10	9	6	4	8	7	8	6
IFNA1 (-)	protein	0	1	0	1	0	1	1	0	2	17	1	16	0	15	0	0	3	2	1	3	0	0	1	2	0	0
ciglitazone (-)	chemical	2	2	0	1	1	1	1	0	2	3	1	4	0	1	0	0	1	1	0	2	2	3	0	1	1	0
SREBF1 (-)	protein	0	1	0	2	1	14	2	1	1	1	2	1	2	5	0	0	10	1	9	5	1	0	5	8	15	6
EGFR (-)	protein	5	2	0	6	2	5	3	2	10	13	6	11	10	8	1	0	6	9	6	9	13	0	14	12	13	3
PTEN (-)	protein	12	2	3	14	1	9	3	1	16	15	11	11	8	8	1	0	22	19	18	16	12	3	23	14	9	7
metribolone (-)	chemical	0	4	0	2	0	4	2	0	5	18	4	15	4	19	1	0	8	8	11	6	1	0	11	9	13	5
HIF1A (-)	protein	8	2	0	13	3	10	7	1	13	20	9	20	8	20	0	0	19	17	18	20	14	2	25	26	18	7
hypoxia (-)	disease	3	3	0	10	3	7	5	0	7	13	7	10	3	13	1	0	8	3	4	13	6	2	7	16	10	2
JAK1 (-)	protein	2	1	0	1	0	0	0	0	0	11	0	12	2	14	0	0	1	1	1	2	2	1	1	3	1	0
RELA (-)	protein	7	1	0	11	1	8	5	2	11	14	9	12	10	11	3	0	3	10	16	12	7	1	14	9	8	1
forskolin (-)	chemical	3	2	0	7	3	4	4	2	11	8	11	10	4	7	0	0	19	9	11	9	6	1	11	13	12	6
prostaglandin E2 (-)	chemical	1	2	0	2	3	1	2	0	4	4	4	5	0	3	0	0	4	3	3	2	4	1	4	5	4	2
IL1A (-)	protein	6	3	0	11	4	2	6	0	12	23	7	27	10	18	1	0	16	15	15	19	8	2	21	19	10	5
decitabine (-)	chemical	6	1	0	3	1	3	4	0	10	23	6	19	4	25	0	0	18	13	11	7	6	1	11	12	13	8
IL1B (-)	protein	9	4	0	13	4	7	11	3	14	33	9	40	8	30	3	0	20	21	11	25	9	6	17	25	10	8
EGF (-)	protein	5	1	0	10	2	2	4	0	10	21	12	19	4	14	0	0	23	10	11	12	7	0	17	22	14	7
progesterone (-)	chemical	6	8	1	6	5	6	4	1	23	29	22	26	11	15	0	0	16	17	23	14	11	2	17	10	19	9
nitric oxide (-)	chemical	3	3	0	6	1	5	0	0	10	13	8	18	5	6	0	0	21	13	13	11	5	1	17	13	10	8
Interferon alpha family (-)	protein family	3	1	0	3	1	1	4	0	5	18	1	16	1	20	0	0	2	4	1	3	2	2	3	7	1	2
CDKN1A (-)	protein	2	3	0	11	2	7	5	5	10	7	4	4	4	7	0	0	4	7	7	7	8	1	7	8	8	2
LY294002 (-)	chemical	15	7	2	14	0	12	4	5	26	20	14	14	17	14	3	2	7	23	25	16	17	2	32	15	20	6
AKT1 (-)	protein	3	4	0	5	5	3	4	1	9	16	8	16	5	11	3	0	2	8	6	10	3	2	9	11	8	4
phorbol myristate acetate (-)	chemical	4	7	0	9	7	2	7	0	7	20	6	23	1	18	0	0	16	12	6	16	8	4	9	16	8	8
IGF1 (-)	protein	5	1	0	12	1	4	2	0	18	27	16	30	10	21	2	0	19	7	11	18	9	0	20	18	21	12
retinoic acid (-)	chemical	14	4	0	19	5	11	8	4	22	36	19	43	14	38	5	1	20	24	10	24	17	7	20	25	15	4
cycloheximide	chemical	4	3	0	9	3	8	3	2	10	15	13	14	8	10	1	0	3	12	11	12	8	2	16	14	14	9
2-cyano-3,12-dioxoolean-1,9-dien-28-oic acid	chemical	3	1	0	6	0	6	0	4	6	2	3	1	11	6	1	1	1	2	5	9	5	1	5	5	6	4
bucladesine	chemical	4	0	0	5	0	3	0	2	12	12	8	11	10	5	3	0	6	7	10	6	6	0	15	7	9	2
LY294002	chemical	5	3	0	7	3	7	5	1	24	27	23	27	7	18	0	0	29	11	19	19	7	1	18	29	23	16
MYOD1	protein	2	0	0	3	1	2	2	0	4	8	6	8	4	4	0	0	23	21	16	9	5	0	3	12	7	5
EGF	protein	8	6	0	13	1	11	6	1	19	18	15	18	12	12	2	0	3	29	21	19	12	4	28	18	24	4
IL1A	protein	2	10	0	7	0	4	1	0	14	22	15	22	11	10	0	2	15	16	24	11	8	1	26	15	16	5
hypoxia	disease	4	4	0	7	0	6	1	1	17	13	17	14	15	10	3	1	7	14	19	10	9	0	20	11	15	6
indomethacin	chemical	1	0	0	3	0	2	1	1	6	7	3	7	5	5	1	0	1	6	2	2	2	3	3	2	2	1
SRC	protein	4	1	0	12	0	8	1	0	12	10	11	6	4	10	2	0	8	11	11	14	11	0	13	11	12	3
PRL	protein	7	7	0	10	2	8	4	1	12	13	11	12	9	10	2	1	12	15	18	7	11	2	15	5	13	4
U0126	chemical	3	1	0	3	3	2	2	0	4	13	8	14	1	7	0	0	7	3	3	5	1	1	5	9	3	1
lactacystin	chemical	5	1	0	7	0	7	1	4	12	2	5	2	8	5	2	0	3	1	5	6	8	0	7	4	5	0
PTEN	protein	6	4	0	6	1	9	1	1	23	21	22	23	9	20	1	0	16	11	19	25	6	0	18	23	25	13
FOS	protein	7	3	0	8	1	7	5	0	14	9	13	7	13	13	3	1	5	11	9	10	11	2	10	10	13	5
FOXO3	protein	3	3	0	5	0	8	1	2	15	16	16	16	8	10	3	0	4	5	14	12	4	1	10	8	16	7
CCND1	protein	2	6	0	5	3	7	5	0	12	22	15	23	5	10	1	1	13	14	13	16	3	1	11	18	16	10
RU486	chemical	1	1	0	4	3	2	3	0	1	5	2	7	1	3	0	0	2	4	2	6	1	1	4	3	2	2
IFNA2	protein	4	1	0	2	0	3	1	2	6	4	5	5	9	6	2	0	4	4	15	4	5	2	22	5	10	4
tunicamycin	chemical	3	1	0	7	0	7	1	4	9	6	8	4	11	8	1	0	1	5	5	4	4	0	7	3	6	3
STAT1	protein	3	4	0	3	0	2	1	2	9	6	7	6	10	3	3	0	5	7	11	8	9	0	19	8	11	5
IL13	protein	12	6	1	9	2	7	6	1	13	18	11	21	10	11	1	1	13	7	17	8	12	3	17	8	13	6
CHUK	protein	3	2	0	6	0	7	0	2	13	13	9	10	8	5	1	1	6	10	21	5	9	1	20	5	15	1
IKBKB	protein	3	3	0	5	1	5	1	1	14	16	13	12	8	6	1	0	9	15	26	9	8	1	21	10	17	2
RBL1	protein	2	0	0	1	0	0	0	0	13	8	13	8	4	1	1	0	5	5	6	13	2	0	8	13	11	12
troglitazone	chemical	6	3	0	10	0	8	1	2	16	17	6	11	5	10	1	0	3	21	12	13	7	3	9	12	13	6
RELB	protein	3	5	0	1	2	1	2	1	7	8	7	8	4	8	2	0	3	3	5	6	3	0	5	4	5	3
IL1RN	protein	0	0	0	1	1	0	3	0	1	16	0	13	0	18	0	0	5	1	1	3	1	0	1	1	1	0
PTH	protein	4	1	0	3	0	1	2	0	6	7	7	7	5	3	0	0	4	6	8	7	6	3	10	7	4	2
IL5	protein	7	1	0	8	0	9	3	3	17	14	10	10	12	12	2	1	13	13	15	11	12	1	21	11	13	5
MAPK8	protein	4	1	0	5	0	5	1	1	8	5	5	5	7	5	3	0	5	7	9	6	9	1	13	8	7	4
CDDO-Im	chemical	4	0	0	4	0	5	0	2	4	1	3	1	9	8	3	2	2	3	5	7	5	2	4	6	4	4
MAP2K1	protein	4	0	0	4	0	3	1	0	11	6	11	4	5	0	3	0	2	6	9	5	5	0	11	4	8	2
NR1H3	protein	6	0	3	6	0	2	3	0	9	12	3	8	0	3	0	0	1	3	2	4	2	0	1	1	1	0
hydrocortisone	chemical	5	2	0	4	1	2	3	1	17	21	17	26	7	14	0	0	8	12	14	13	9	0	17	13	10	7
EDN1	protein	4	1	0	7	0	8	1	1	15	11	13	12	7	4	3	0	4	10	13	8	6	0	14	5	9	3
SP1	protein	11	3	1	8	0	8	0	1	8	7	7	3	11	7	4	1	9	11	13	9	12	2	8	8	5	4
IFNB1	protein	10	9	0	10	1	7	1	4	11	9	12	11	15	8	4	1	8	11	21	9	12	2	21	8	8	6
arachidonic acid	chemical	4	2	0	8	0	12	1	2	12	7	6	6	12	6	2	0	6	15	14	13	10	0	18	12	18	5
6-hydroxydopamine	chemical	3	1	0	5	0	6	1	5	5	1	0	1	6	0	0	0	1	2	3	4	5	0	4	2	4	2
NR1I3	protein	4	1	0	2	0	3	0	1	6	9	7	12	12	8	1	1	2	6	8	6	7	2	9	11	9	9
fenofibrate	chemical	6	1	0	5	0	7	1	1	11	9	5	8	8	5	3	0	3	12	6	6	7	0	4	5	5	1
NKX2-1	protein	8	2	4	9	1	3	1	0	17	21	15	19	6	5	1	0	9	10	9	7	7	0	3	7	7	3
mono-(2-ethylhexyl)phthalate	chemical	5	1	1	5	0	1	0	0	6	8	3	8	5	4	1	1	1	16	7	3	4	0	2	2	4	2
GNAQ	protein	4	2	0	7	2	7	2	0	9	14	8	13	8	7	0	0	3	15	14	9	8	1	13	8	11	2
EGR2	protein	6	0	3	8	0	5	1	0	9	11	3	7	5	3	1	0	1	7	9	3	6	0	10	3	6	1
NRF1	protein	2	0	0	3	0	5	0	2	6	2	4	2	7	5	3	1	0	1	2	4	4	2	1	3	3	2
ROCK1	protein	5	3	0	7	1	4	1	1	13	9	10	9	6	5	2	1	2	9	9	4	6	3	9	6	4	1
pitavastatin	chemical	8	0	4	5	0	0	0	0	9	6	2	4	0	1	0	0	1	3	1	1	3	0	2	1	1	1
SMAD7	protein	3	2	0	6	1	5	4	0	4	7	2	5	4	7	0	1	1	3	5	3	7	3	9	6	9	2
coumarin	chemical	4	1	0	3	0	4	0	3	2	3	1	3	3	4	3	2	2	2	2	4	3	2	1	3	3	2
t(MAPK1)	mRNA	0	0	0	2	0	0	0	0	1	22	3	21	0	28	0	0	1	3	1	2	0	1	0	2	1	1
GnRH-A	chemical	5	1	0	6	0	6	2	3	14	11	9	10	8	3	4	1	8	14	16	10	8	1	12	8	14	6
FOXL2	protein	2	6	0	2	0	2	0	1	3	3	1	3	3	0	0	0	1	6	7	1	4	0	9	3	3	1
IL17F	protein	0	5	0	0	0	0	0	0	0	0	0	0	2	1	0	0	1	4	5	1	1	0	5	3	1	0
fluoromethyl 2,2-difluoro-1-(trifluoromethyl)vinyl ether	chemical	3	0	0	5	0	4	0	1	5	1	1	0	4	3	3	1	4	2	12	3	6	1	11	3	9	2
Salmonella enterica serotype abortus equi lipopolysaccharide	chemical	4	6	0	5	0	5	1	2	6	3	6	4	8	4	1	1	2	11	11	6	3	0	14	7	9	1
uremia	disease	1	2	0	4	1	3	2	1	6	7	4	6	2	6	1	0	0	0	1	0	5	3	3	5	4	1
H89	chemical	1	1	0	2	3	1	2	0	2	4	4	5	0	2	0	0	2	1	1	2	0	0	3	2	2	1
MBTPS1	protein	6	0	3	3	0	0	1	0	5	4	0	1	0	0	0	0	0	1	0	0	2	0	0	0	0	0
(4-amino-1,4-dihydro-3-(2-pyridyl)-5-thioxo-1,2,4-triazole)copper(II)	chemical	3	2	0	6	0	7	1	4	5	2	0	1	10	4	0	0	0	2	6	2	5	0	8	1	5	0
trans-hydroxytamoxifen	chemical	2	3	0	3	4	5	6	1	6	10	9	9	6	12	1	1	8	10	8	9	4	3	8	8	7	7
low oxygen stress	physical stimulus	3	1	0	4	0	2	0	1	3	1	3	2	4	3	3	1	1	2	4	3	4	1	3	0	3	0
fasudil	chemical	1	1	0	2	2	2	4	0	0	5	0	3	3	4	0	1	0	1	1	2	2	2	2	4	2	0
glucocorticoid	biological process	2	1	0	4	0	5	1	1	17	18	18	16	7	8	1	1	6	7	12	8	6	1	12	4	14	5
Luteinizing Hormone Complex Mm	protein	3	1	0	3	1	3	1	2	10	10	6	8	5	6	1	1	6	15	12	5	7	2	14	9	8	4
mechanical strain	biological process	3	4	0	5	0	14	1	1	5	9	7	10	6	13	0	0	13	6	9	8	6	2	12	15	19	10
HDAC Family Hs	protein	3	1	0	2	1	2	4	2	8	9	5	5	4	4	0	1	3	2	1	2	4	0	3	1	3	2
NFKB Complex Mm	protein	7	5	0	10	0	9	2	1	17	20	19	15	14	12	2	1	6	11	16	9	14	2	25	11	20	9
Lapatinib	biological process	0	0	0	1	0	5	1	0	11	8	11	8	1	2	0	0	6	6	9	13	0	0	10	15	14	18
viral infection	biological process	6	3	0	7	2	10	1	2	17	13	11	17	5	9	0	0	18	11	13	11	9	2	16	15	15	11
NSDHL	protein	1	0	0	1	0	12	1	0	1	0	4	3	3	5	1	1	7	3	10	6	2	0	5	8	12	6
cell adhesion	biological process	2	0	0	6	0	6	1	5	2	0	2	0	3	1	0	0	1	0	1	0	3	0	1	0	1	0
androgen	biological process	12	2	2	10	2	9	3	2	18	15	16	14	9	13	1	0	9	8	11	11	9	1	11	8	10	2
Srebf1c	biological process	10	2	1	5	0	2	1	0	10	7	3	3	4	3	0	0	2	2	2	2	2	0	2	1	1	0
response to endoplasmic reticulum stress	biological process	3	2	0	8	0	10	1	3	9	6	3	3	10	4	0	0	2	8	13	7	7	1	14	7	10	3
menstrual cycle	biological process	2	2	0	4	2	3	1	1	16	20	9	16	4	6	0	0	7	5	10	10	5	1	4	13	11	11
monocyte adherence	biological process	4	5	0	5	1	7	0	1	7	7	3	6	7	2	1	0	2	7	12	3	8	0	10	3	10	2
fusionOf(EWSR1,FLI1)	protein	1	0	0	2	2	1	5	0	2	8	3	9	3	9	0	1	2	1	3	7	3	1	7	10	4	1
muscle atrophy	biological process	1	2	0	3	1	3	2	1	4	4	2	4	2	4	1	0	1	2	1	1	2	3	0	0	1	0

## Sheet: SummaryResults
Name	type	freq	Amiodarone.HD.H9C2	Amiodarone.HD.RCM	Amiodarone.LD.H9C2	Amitryptiline.HD.H9C2	Amitryptiline.HD.RCM	Cyclosporine.HD.H9C2	Cyclosporine.HD.RCM	Cyclosporine.LD.H9C2	Dexamethasone.HD.H9C2	Dexamethasone.HD.RCM	Dexamethasone.LD.H9C2	Dexamethasone.LD.RCM	Dobutamine.HD.H9C2	Dobutamine.HD.RCM	Dobutamine.LD.H9C2	Dobutamine.LD.RCM	Doxorubicin.HD.H9C2	Doxorubicin.HD.RCM	Doxorubicin.LD.H9C2	Doxorubicin.LD.RCM	Loratadine.HD.H9C2	Loratadine.HD.RCM	Mitoxantrone.HD.H9C2	Mitoxantrone.HD.RCM	Mitoxantrone.LD.H9C2	Mitoxantrone.LD.RCM
hydrogen peroxide	chemical	14	1	1	1	1	0	0	0	1	1	0	0	0	1	0	1	0	0	1	1	0	1	0	1	0	1	1
TP53	protein	14	0	0	0	0	0	0	0	1	1	1	1	1	0	0	0	0	1	1	1	1	1	0	1	1	1	1
KLF4	protein	14	0	0	0	0	0	1	0	0	1	1	1	1	1	0	0	0	1	0	1	1	1	0	1	1	1	1
CDKN1A	protein	13	0	0	0	0	0	0	0	0	1	1	1	1	0	1	0	0	1	1	1	1	0	0	1	1	1	1
THAP1	protein	13	0	0	0	0	0	0	0	0	1	1	1	1	0	1	0	0	1	1	1	1	0	0	1	1	1	1
E2F1 (-)	protein	12	0	0	0	0	0	0	0	0	1	1	1	1	0	0	0	0	1	1	1	1	0	0	1	1	1	1
1-alpha, 25-dihydroxy vitamin D3	chemical	12	0	0	0	0	0	0	0	0	1	1	1	1	0	0	0	0	1	1	1	1	0	0	1	1	1	1
CDKN2A	protein	12	0	0	0	0	0	0	0	0	1	1	1	1	0	0	0	0	1	1	0	1	1	0	1	1	1	1
Nutlin 3	biological process	12	0	0	0	0	0	0	0	0	1	1	1	1	0	0	0	0	1	1	1	1	0	0	1	1	1	1
Calcitriol	chemical	12	0	0	0	0	0	0	0	0	1	1	1	1	0	0	0	0	1	1	1	1	0	0	1	1	1	1
IL6 (-)	protein	11	0	0	0	0	0	0	0	0	1	1	1	1	0	1	0	0	1	1	0	1	0	0	0	1	1	1
lipopolysaccharide	chemical	11	0	1	0	1	0	0	0	1	1	0	1	0	1	0	0	0	0	0	1	0	1	0	1	0	1	1
doxorubicin	chemical	11	0	0	0	0	0	0	0	0	1	0	1	0	0	0	1	0	0	1	1	1	1	0	1	1	1	1
HRAS	protein	11	1	1	0	1	1	0	0	0	0	0	0	0	1	1	0	1	0	1	0	0	1	1	1	0	0	0
KRAS	protein	11	1	0	0	1	1	1	0	0	0	0	0	0	1	1	1	1	0	0	0	0	1	1	0	0	1	0
exposure to ionizing radiation	biological process	11	0	0	0	0	0	0	0	0	1	1	1	1	0	0	0	0	0	1	1	1	0	0	1	1	1	1
MYC (-)	protein	10	0	0	0	0	0	0	0	0	1	0	1	0	0	0	0	0	1	1	1	1	0	0	1	1	1	1
NCOR1	protein	10	0	0	0	0	0	0	0	0	1	1	1	1	0	0	0	0	1	1	0	1	0	0	0	1	1	1
FOXO1	protein	10	0	0	0	0	0	0	0	0	1	1	1	1	0	0	0	0	0	0	1	1	0	0	1	1	1	1
EP300 (-)	protein	9	0	0	0	0	0	0	0	0	1	1	1	1	0	0	0	0	1	0	0	1	0	0	0	1	1	1
ESR1	protein	9	0	0	0	1	0	0	0	1	1	1	1	0	0	0	0	0	0	0	0	1	1	0	1	0	0	1
fulvestrant	chemical	9	0	0	0	0	0	0	0	0	1	0	1	1	0	0	0	0	0	1	0	1	0	0	1	1	1	1
NFE2L2	protein	9	1	0	0	1	0	1	0	1	0	0	0	0	1	1	1	1	0	0	0	0	1	0	0	0	0	0
G2 phase of mitotic cell cycle (-)	biological process	8	0	0	0	0	0	0	0	0	0	1	1	1	0	0	0	0	1	0	0	1	0	0	0	1	1	1
mechanical strain (-)	biological process	8	1	0	1	1	0	0	0	0	1	1	1	1	0	0	0	0	0	1	0	0	0	0	0	0	0	0
PD98059 (-)	chemical	8	1	0	0	1	0	1	0	1	1	0	0	0	1	0	0	0	0	1	0	0	1	0	0	0	0	0
IFNG	protein	8	0	1	0	0	0	0	0	1	1	0	0	0	1	0	0	0	0	0	1	0	1	0	1	0	1	0
TNF	protein	8	0	1	0	0	0	0	0	0	0	0	1	0	1	0	0	0	0	0	1	0	1	0	1	0	1	1
IL1B	protein	8	0	1	0	0	0	0	0	0	1	0	1	0	1	0	0	0	0	0	1	0	1	0	1	0	1	0
KDM5B	protein	8	0	0	0	0	0	0	0	0	0	0	0	0	0	0	0	0	1	1	1	1	0	0	1	1	1	1
KDM5B	gene	8	0	0	0	0	0	0	0	0	0	0	0	0	0	0	0	0	1	1	1	1	0	0	1	1	1	1
response to oxidative stress	biological process	8	0	1	0	1	0	1	0	0	0	0	0	0	1	0	1	0	0	0	1	0	1	0	1	0	0	0
SRF (-)	protein	7	0	0	0	1	1	0	1	0	0	0	0	0	1	1	0	0	0	0	0	1	0	0	0	1	0	0
estrogen (-)	chemical	7	0	0	0	0	1	0	0	0	1	0	1	0	0	0	0	0	0	0	0	1	0	0	0	1	1	1
nitric oxide	chemical	7	0	0	0	1	0	1	0	1	0	0	0	0	1	1	1	0	0	0	0	0	1	0	0	0	0	0
rosiglitazone	chemical	7	1	0	0	1	0	0	0	1	0	0	0	0	1	0	1	0	0	1	0	0	1	0	0	0	0	0
camptothecin	chemical	7	0	0	0	1	0	1	0	0	0	0	0	0	1	0	0	0	0	1	1	0	0	0	1	0	1	0
1,2-dithiol-3-thione	chemical	7	0	0	0	1	0	1	0	1	0	0	0	0	1	1	1	1	0	0	0	0	0	0	0	0	0	0
NSDHL (-)	protein	6	1	1	1	1	0	0	0	0	1	1	0	0	0	0	0	0	0	0	0	0	0	0	0	0	0	0
E2F4	protein	6	0	0	0	0	0	0	0	0	0	0	1	0	0	0	0	0	1	1	0	1	0	0	0	1	0	1
response to shear stress	biological process	6	0	0	0	0	0	0	0	0	0	0	0	0	1	0	0	1	1	0	1	0	0	0	1	0	1	0
GNA15 (-)	protein	5	0	1	0	1	0	0	0	0	0	0	0	0	0	1	1	0	0	0	0	0	0	1	0	0	0	0
RHOA (-)	protein	5	0	0	0	1	0	1	1	1	0	0	0	0	1	0	0	0	0	0	0	0	0	0	0	0	0	0
BRCA1 (-)	protein	5	0	0	0	0	0	0	0	0	0	1	0	1	0	1	0	0	1	0	0	0	0	0	0	0	0	1
F2 (-)	protein	5	0	0	0	0	1	0	1	0	0	0	0	0	0	1	0	0	0	0	0	0	0	0	0	1	0	1
TGFB1 (-)	protein	5	0	1	0	0	1	0	0	0	0	0	0	0	0	1	0	0	0	0	0	0	0	1	0	1	0	0
PPARG	protein	5	1	0	1	0	0	0	1	0	0	1	0	0	0	0	0	0	0	1	0	0	0	0	0	0	0	0
cisplatin	chemical	5	0	0	0	0	0	0	0	0	0	0	0	0	1	0	0	0	0	0	1	1	0	0	1	0	1	0
ERBB2	protein	5	1	0	1	1	1	0	0	0	0	0	0	0	0	0	0	0	0	0	0	0	1	0	0	0	0	0
TCF3	protein	5	0	0	0	0	0	0	0	0	0	0	0	0	0	0	0	0	1	1	0	1	0	0	0	1	0	1
brain death	disease	5	0	1	0	0	0	0	0	0	0	0	0	0	0	0	0	0	0	0	1	1	1	0	1	0	0	0
CHR-2797	chemical	5	0	0	0	1	0	1	1	1	0	0	0	0	0	0	0	0	0	0	0	0	1	0	0	0	0	0
EKI-785	chemical	5	0	0	0	0	0	0	0	0	0	0	1	1	0	0	0	0	1	0	0	1	0	0	0	0	0	1
response to hypoxia	biological process	5	0	0	0	0	0	0	0	0	1	1	1	1	0	0	0	0	0	0	1	0	0	0	0	0	0	0
tissue damage	biological process	5	0	0	0	0	0	1	0	1	0	0	0	0	0	0	1	0	0	0	0	0	1	1	0	0	0	0
Platelet Derived Growth Factor Complex family Hs	protein	5	1	0	1	1	0	0	0	0	1	0	0	0	0	0	0	0	0	0	0	0	1	0	0	0	0	0
t(Mir133a-2)	mRNA	5	0	0	0	0	1	0	1	0	0	0	0	0	0	0	0	0	0	0	0	1	0	0	0	1	1	0
neuron differentiation	biological process	5	0	0	0	0	0	0	0	0	0	0	0	1	0	0	0	0	1	0	0	1	0	0	0	1	1	0
t(Mir133a-1)	mRNA	5	0	0	0	0	1	0	1	0	0	0	0	0	0	0	0	0	0	0	0	1	0	0	0	1	1	0
myoblast differentiation	biological process	5	0	0	0	0	0	0	0	0	0	0	1	0	0	0	0	0	1	1	1	0	0	0	0	0	0	1
Oxidopamine	chemical	5	0	0	0	1	0	1	0	1	0	0	0	0	1	0	0	0	0	0	0	0	1	0	0	0	0	0
IRF7 (-)	protein	4	0	0	0	0	0	0	0	0	0	1	0	1	0	1	0	0	1	0	0	0	0	0	0	0	0	0
KEAP1 (-)	protein	4	0	0	0	0	0	0	0	0	0	0	0	0	0	1	1	1	0	0	0	0	0	1	0	0	0	0
CCND1 (-)	protein	4	1	0	1	0	0	0	0	0	1	0	0	0	0	0	0	0	0	0	0	0	1	0	0	0	0	0
SOCS3 (-)	protein	4	0	1	0	0	0	0	0	0	0	0	0	0	1	0	0	0	0	0	0	0	1	0	0	0	1	0
TNF (-)	protein	4	0	0	0	0	0	0	0	0	0	1	0	1	0	1	1	0	0	0	0	0	0	0	0	0	0	0
beta-estradiol (-)	chemical	4	0	0	0	0	0	0	0	0	0	0	1	0	0	0	0	0	0	0	0	0	0	0	0	1	1	1
retinoic acid	chemical	4	0	0	0	0	0	0	0	0	0	0	0	0	0	0	0	0	0	0	1	0	0	0	1	0	1	1
phorbol myristate acetate	chemical	4	0	0	0	0	0	0	0	0	0	0	1	0	0	0	0	0	0	1	1	0	0	0	1	0	0	0
dexamethasone	chemical	4	0	0	0	0	0	0	0	0	1	1	1	1	0	0	0	0	0	0	0	0	0	0	0	0	0	0
forskolin	chemical	4	0	0	0	0	0	0	0	0	0	1	0	0	1	0	1	0	0	0	0	0	1	0	0	0	0	0
poly rI:rC-RNA	chemical	4	0	1	0	0	0	0	0	0	0	0	0	0	0	0	0	0	0	0	1	0	0	0	1	0	1	0
SREBF1	protein	4	1	0	1	1	0	0	0	0	1	0	0	0	0	0	0	0	0	0	0	0	0	0	0	0	0	0
FGF2	protein	4	1	0	0	1	0	0	0	0	0	0	0	0	0	0	1	0	0	0	0	0	1	0	0	0	0	0
MYCN	protein	4	1	0	0	1	0	1	0	0	0	0	0	0	0	0	0	0	0	0	0	0	0	1	0	0	0	0
PPARA	protein	4	1	0	0	0	0	0	0	0	0	0	0	0	1	0	1	0	0	1	0	0	0	0	0	0	0	0
SREBF2	protein	4	1	0	1	1	0	0	0	0	1	0	0	0	0	0	0	0	0	0	0	0	0	0	0	0	0	0
CREB1	protein	4	0	0	0	0	0	1	0	0	0	0	0	0	1	0	1	0	0	0	0	0	1	0	0	0	0	0
SCAP	protein	4	1	0	1	1	0	0	0	0	1	0	0	0	0	0	0	0	0	0	0	0	0	0	0	0	0	0
serum insulin	biological process	4	1	0	0	0	0	0	1	0	1	0	0	0	0	0	0	1	0	0	0	0	0	0	0	0	0	0
Platelet Derived Growth Factor Complex family Rn	protein	4	0	1	0	0	0	0	0	0	0	0	0	0	0	1	1	0	0	0	0	0	0	1	0	0	0	0
Reactive Oxygen Species	biological process	4	0	0	0	0	0	1	0	0	0	0	0	0	0	0	1	0	0	0	1	0	1	0	0	0	0	0
CXCR7	protein	4	0	0	0	0	0	0	0	0	0	0	0	0	0	0	0	0	0	1	0	1	0	0	0	1	0	1
Srebf1a	biological process	4	1	0	1	1	0	0	0	0	1	0	0	0	0	0	0	0	0	0	0	0	0	0	0	0	0	0
Ifna (-)	protein	3	0	0	0	0	0	0	0	0	0	1	0	1	0	1	0	0	0	0	0	0	0	0	0	0	0	0
IL29 (-)	protein	3	0	0	0	0	0	0	0	0	0	1	0	1	0	1	0	0	0	0	0	0	0	0	0	0	0	0
ACOX1 (-)	protein	3	0	0	0	1	0	1	0	0	0	0	0	0	0	0	0	0	0	0	0	0	1	0	0	0	0	0
POR (-)	protein	3	1	0	1	1	0	0	0	0	0	0	0	0	0	0	0	0	0	0	0	0	0	0	0	0	0	0
IFNB1 (-)	protein	3	0	0	0	0	0	0	0	0	0	1	0	1	0	1	0	0	0	0	0	0	0	0	0	0	0	0
TRIB3 (-)	protein	3	0	0	0	1	0	1	0	1	0	0	0	0	0	0	0	0	0	0	0	0	0	0	0	0	0	0
IFNA2 (-)	protein	3	0	0	0	0	0	0	0	0	0	1	0	1	0	1	0	0	0	0	0	0	0	0	0	0	0	0
U0126 (-)	chemical	3	0	1	0	0	0	0	0	0	0	0	0	0	0	0	0	0	0	0	0	0	1	0	1	0	0	0
poly rI:rC-RNA (-)	chemical	3	0	0	0	0	0	0	0	0	0	1	0	1	0	1	0	0	0	0	0	0	0	0	0	0	0	0
IFNG (-)	protein	3	0	0	0	0	0	0	0	0	0	1	0	1	0	1	0	0	0	0	0	0	0	0	0	0	0	0
IGF1	protein	3	0	0	0	0	0	0	0	0	0	0	0	0	0	0	0	0	0	1	1	0	1	0	0	0	0	0
TGFB1	protein	3	0	0	0	0	0	0	0	0	1	0	1	0	0	0	0	0	0	0	1	0	0	0	0	0	0	0
SOCS3	protein	3	0	0	0	0	0	0	1	0	0	0	0	1	0	1	0	0	0	0	0	0	0	0	0	0	0	0
metribolone	chemical	3	1	0	1	0	1	0	0	0	0	0	0	0	0	0	0	0	0	0	0	0	0	0	0	0	0	0
RB1	protein	3	0	0	0	0	0	0	0	0	0	0	0	0	0	0	0	0	0	0	0	1	0	0	0	1	0	1
NGF	protein	3	0	0	0	0	0	0	0	0	0	0	0	0	0	0	1	0	0	0	0	0	1	0	0	0	1	0
EIF2AK3	protein	3	0	0	0	1	0	1	0	1	0	0	0	0	0	0	0	0	0	0	0	0	0	0	0	0	0	0
MYC	protein	3	1	0	0	1	0	0	0	0	0	0	0	0	0	1	0	0	0	0	0	0	0	0	0	0	0	0
CEBPB	protein	3	0	1	0	0	0	0	0	1	0	0	0	0	1	0	0	0	0	0	0	0	0	0	0	0	0	0
CEBPA	protein	3	1	0	0	0	0	0	0	0	0	0	0	0	0	0	0	0	1	0	1	0	0	0	0	0	0	0
hemin	chemical	3	0	0	0	0	0	0	0	0	0	0	0	0	1	0	1	0	0	0	0	0	0	1	0	0	0	0
XBP1	protein	3	0	0	0	0	0	1	0	0	0	0	0	0	1	0	1	0	0	0	0	0	0	0	0	0	0	0
SMARCB1	protein	3	0	0	0	0	0	0	0	0	0	0	0	0	0	0	0	0	0	1	0	0	0	0	0	0	1	1
raloxifene	chemical	3	0	0	0	0	1	0	1	1	0	0	0	0	0	0	0	0	0	0	0	0	0	0	0	0	0	0
Ischemia	biological process	3	0	0	0	0	0	1	0	1	0	0	0	0	0	0	0	0	0	0	0	0	1	0	0	0	0	0
AP-1 complex Hs	protein	3	0	0	0	0	0	0	0	0	0	0	0	0	1	0	1	0	0	0	0	0	1	0	0	0	0	0
AP-1 Complex Mm	protein	3	0	0	0	0	0	0	0	0	0	0	0	0	1	0	1	0	0	0	0	0	0	1	0	0	0	0
obesity	biological process	3	0	1	0	0	0	0	0	0	0	0	0	0	1	0	0	0	0	0	0	0	1	0	0	0	0	0
response to heat	biological process	3	0	0	0	0	0	0	0	0	0	0	0	0	0	0	0	0	0	0	1	1	0	0	1	0	0	0
tissue damage (-)	biological process	2	0	0	0	0	1	0	1	0	0	0	0	0	0	0	0	0	0	0	0	0	0	0	0	0	0	0
Lapatinib (-)	biological process	2	1	0	1	0	0	0	0	0	0	0	0	0	0	0	0	0	0	0	0	0	0	0	0	0	0	0
bacterial infection (-)	biological process	2	0	0	0	0	1	0	1	0	0	0	0	0	0	0	0	0	0	0	0	0	0	0	0	0	0	0
response to hypoxia (-)	biological process	2	0	0	0	0	0	0	1	0	0	0	0	0	0	1	0	0	0	0	0	0	0	0	0	0	0	0
serum glucose (-)	biological process	2	0	0	0	0	0	0	0	1	0	0	0	0	0	0	0	0	0	0	0	1	0	0	0	0	0	0
ROCK1 (-)	protein	2	0	0	0	0	0	0	0	0	0	0	0	0	0	0	0	0	0	0	0	1	0	0	0	1	0	0
DYRK1B (-)	protein	2	0	0	0	1	0	0	0	1	0	0	0	0	0	0	0	0	0	0	0	0	0	0	0	0	0	0
SB203580 (-)	chemical	2	0	1	0	0	0	0	0	1	0	0	0	0	0	0	0	0	0	0	0	0	0	0	0	0	0	0
EDN1 (-)	protein	2	0	1	0	0	1	0	0	0	0	0	0	0	0	0	0	0	0	0	0	0	0	0	0	0	0	0
hydrocortisone (-)	chemical	2	0	0	0	1	0	0	0	0	0	0	0	0	0	0	0	0	0	0	0	0	0	1	0	0	0	0
DMD (-)	protein	2	0	0	0	1	0	0	0	0	0	0	0	0	0	0	0	0	0	0	0	0	1	0	0	0	0	0
WNT3A (-)	protein	2	0	0	0	0	1	0	0	0	0	0	0	0	0	0	0	0	0	0	0	0	0	1	0	0	0	0
bexarotene (-)	chemical	2	0	0	0	1	0	0	0	1	0	0	0	0	0	0	0	0	0	0	0	0	0	0	0	0	0	0
SNAI1 (-)	protein	2	1	0	1	0	0	0	0	0	0	0	0	0	0	0	0	0	0	0	0	0	0	0	0	0	0	0
TNFSF11 (-)	protein	2	0	0	0	0	0	0	0	0	0	0	0	0	0	0	0	0	0	0	0	1	0	0	0	1	0	0
STAT1 (-)	protein	2	0	0	0	0	0	0	0	0	0	1	0	0	0	1	0	0	0	0	0	0	0	0	0	0	0	0
FGF2 (-)	protein	2	0	1	0	0	1	0	0	0	0	0	0	0	0	0	0	0	0	0	0	0	0	0	0	0	0	0
PARP1 (-)	protein	2	0	0	0	0	1	0	1	0	0	0	0	0	0	0	0	0	0	0	0	0	0	0	0	0	0	0
cholesterol (-)	chemical	2	1	0	1	0	0	0	0	0	0	0	0	0	0	0	0	0	0	0	0	0	0	0	0	0	0	0
PTGS2 (-)	protein	2	0	0	0	0	0	0	1	0	0	0	0	0	0	0	0	0	0	0	0	0	0	1	0	0	0	0
MYOD1 (-)	protein	2	0	0	0	1	0	0	0	0	0	0	0	0	0	0	0	0	0	0	0	0	0	0	1	0	0	0
lipopolysaccharide (-)	chemical	2	0	0	0	0	0	0	0	0	0	0	0	1	0	1	0	0	0	0	0	0	0	0	0	0	0	0
beta-estradiol	chemical	2	1	0	1	0	0	0	0	0	0	0	0	0	0	0	0	0	0	0	0	0	0	0	0	0	0	0
IL2	protein	2	0	0	0	1	0	0	0	0	0	0	0	0	0	0	0	0	0	0	0	0	1	0	0	0	0	0
NR3C1	protein	2	0	0	0	0	0	0	0	0	0	1	0	1	0	0	0	0	0	0	0	0	0	0	0	0	0	0
cyclic AMP	chemical	2	0	0	0	0	0	0	0	0	0	0	0	0	1	0	0	0	0	0	0	0	1	0	0	0	0	0
IL6	protein	2	0	0	0	0	0	0	0	1	0	0	0	0	0	0	0	0	0	0	0	0	1	0	0	0	0	0
HIF1A	protein	2	0	0	0	0	0	0	0	0	0	0	1	0	1	0	0	0	0	0	0	0	0	0	0	0	0	0
ESR2	protein	2	0	0	0	0	0	1	0	1	0	0	0	0	0	0	0	0	0	0	0	0	0	0	0	0	0	0
PARP1	protein	2	0	0	0	0	0	0	0	0	0	0	0	0	0	0	0	0	0	1	1	0	0	0	0	0	0	0
15-deoxy-delta-12,14 -PGJ 2	chemical	2	0	0	0	0	0	0	0	1	0	0	0	0	0	0	0	0	0	0	0	0	0	1	0	0	0	0
JUN	protein	2	0	0	0	0	0	0	0	0	0	0	0	0	0	0	1	0	0	0	0	0	0	1	0	0	0	0
EPAS1	protein	2	0	0	0	0	0	0	0	0	0	0	0	0	1	0	0	0	0	0	1	0	0	0	0	0	0	0
RASSF1	protein	2	0	0	0	0	0	0	0	1	0	0	0	0	0	0	0	0	0	0	1	0	0	0	0	0	0	0
butyric acid	chemical	2	0	0	0	0	0	0	0	0	0	0	0	0	0	0	1	0	0	0	0	0	0	0	0	0	1	0
ETS1	protein	2	0	0	0	0	0	0	0	0	0	0	0	0	1	0	1	0	0	0	0	0	0	0	0	0	0	0
PPARGC1B	protein	2	1	0	1	0	0	0	0	0	0	0	0	0	0	0	0	0	0	0	0	0	0	0	0	0	0	0
sulforafan	chemical	2	0	0	0	0	0	0	0	1	0	0	0	0	0	0	1	0	0	0	0	0	0	0	0	0	0	0
thapsigargin	chemical	2	0	0	0	0	0	1	0	1	0	0	0	0	0	0	0	0	0	0	0	0	0	0	0	0	0	0
AHR	protein	2	1	0	0	0	0	0	0	0	0	0	0	0	0	1	0	0	0	0	0	0	0	0	0	0	0	0
HNF4A	protein	2	0	0	0	0	0	0	0	0	0	0	0	0	0	0	1	0	0	1	0	0	0	0	0	0	0	0
5-azacytidine	chemical	2	0	0	0	0	0	0	0	1	0	0	0	0	0	0	1	0	0	0	0	0	0	0	0	0	0	0
ATP7B	protein	2	1	0	1	0	0	0	0	0	0	0	0	0	0	0	0	0	0	0	0	0	0	0	0	0	0	0
FGF1	protein	2	0	0	0	0	0	0	0	0	0	1	0	0	0	0	0	0	0	0	0	0	0	1	0	0	0	0
POR	protein	2	0	0	0	0	0	1	1	0	0	0	0	0	0	0	0	0	0	0	0	0	0	0	0	0	0	0
clozapine	chemical	2	1	0	1	0	0	0	0	0	0	0	0	0	0	0	0	0	0	0	0	0	0	0	0	0	0	0
methylprednisolone	chemical	2	0	0	0	0	0	0	0	0	0	0	1	1	0	0	0	0	0	0	0	0	0	0	0	0	0	0
isoquercitrin	chemical	2	1	0	1	0	0	0	0	0	0	0	0	0	0	0	0	0	0	0	0	0	0	0	0	0	0	0
trans fatty acid derivative	chemical	2	1	0	1	0	0	0	0	0	0	0	0	0	0	0	0	0	0	0	0	0	0	0	0	0	0	0
LY295427	chemical	2	1	0	1	0	0	0	0	0	0	0	0	0	0	0	0	0	0	0	0	0	0	0	0	0	0	0
Oxidized Low Density Lipoprotein	biological process	2	0	0	0	0	0	0	0	0	0	0	0	0	1	0	1	0	0	0	0	0	0	0	0	0	0	0
bacterial infection	biological process	2	0	0	0	0	0	0	0	1	0	0	0	0	1	0	0	0	0	0	0	0	0	0	0	0	0	0
insulin	chemical	2	1	0	0	0	0	0	0	0	0	0	0	0	0	0	1	0	0	0	0	0	0	0	0	0	0	0
adipocyte differentiation (-)	biological process	1	0	0	0	0	1	0	0	0	0	0	0	0	0	0	0	0	0	0	0	0	0	0	0	0	0	0
myoblast differentiation (-)	biological process	1	0	0	0	1	0	0	0	0	0	0	0	0	0	0	0	0	0	0	0	0	0	0	0	0	0	0
and(Progesterone,Estradiol) (-)	chemical	1	0	0	0	0	1	0	0	0	0	0	0	0	0	0	0	0	0	0	0	0	0	0	0	0	0	0
NEUROD6 (-)	protein	1	0	0	0	0	1	0	0	0	0	0	0	0	0	0	0	0	0	0	0	0	0	0	0	0	0	0
Platelet Derived Growth Factor Complex family Hs (-)	protein	1	0	0	0	0	0	0	0	0	0	0	0	0	0	0	0	0	1	0	0	0	0	0	0	0	0	0
Srebf1a (-)	biological process	1	0	0	0	0	0	1	0	0	0	0	0	0	0	0	0	0	0	0	0	0	0	0	0	0	0	0
FLII (-)	protein	1	0	0	0	0	1	0	0	0	0	0	0	0	0	0	0	0	0	0	0	0	0	0	0	0	0	0
androgen (-)	biological process	1	0	0	0	0	0	0	0	0	0	0	0	0	0	0	0	0	0	0	0	0	0	0	0	0	0	1
SP5 (-)	protein	1	0	0	0	0	0	0	0	0	0	0	0	0	0	0	1	0	0	0	0	0	0	0	0	0	0	0
PKC Family Hs (-)	protein	1	0	0	0	0	1	0	0	0	0	0	0	0	0	0	0	0	0	0	0	0	0	0	0	0	0	0
NFKB Complex Hs (-)	protein	1	0	0	0	0	0	0	0	1	0	0	0	0	0	0	0	0	0	0	0	0	0	0	0	0	0	0
TGF-beta-R family Hs (-)	protein	1	0	0	0	0	0	0	0	0	0	0	0	0	0	1	0	0	0	0	0	0	0	0	0	0	0	0
AP-1 complex Hs (-)	protein	1	0	0	0	0	0	0	1	0	0	0	0	0	0	0	0	0	0	0	0	0	0	0	0	0	0	0
IFNA13 (-)	protein	1	0	0	0	0	0	0	0	0	0	0	0	1	0	0	0	0	0	0	0	0	0	0	0	0	0	0
PXMP3 (-)	protein	1	0	0	1	0	0	0	0	0	0	0	0	0	0	0	0	0	0	0	0	0	0	0	0	0	0	0
LY295427 (-)	chemical	1	0	0	0	0	0	1	0	0	0	0	0	0	0	0	0	0	0	0	0	0	0	0	0	0	0	0
SCAP (-)	protein	1	0	0	0	0	0	1	0	0	0	0	0	0	0	0	0	0	0	0	0	0	0	0	0	0	0	0
PEX5L (-)	protein	1	0	0	1	0	0	0	0	0	0	0	0	0	0	0	0	0	0	0	0	0	0	0	0	0	0	0
exercise (-)	biological process	1	0	1	0	0	0	0	0	0	0	0	0	0	0	0	0	0	0	0	0	0	0	0	0	0	0	0
IRF5 (-)	protein	1	0	0	0	0	0	0	0	0	0	0	0	0	0	1	0	0	0	0	0	0	0	0	0	0	0	0
SATB1 (-)	protein	1	0	0	0	0	1	0	0	0	0	0	0	0	0	0	0	0	0	0	0	0	0	0	0	0	0	0
ETV1 (-)	protein	1	0	0	0	0	1	0	0	0	0	0	0	0	0	0	0	0	0	0	0	0	0	0	0	0	0	0
t(MAPK1) (-)	mRNA	1	0	0	0	0	0	0	0	0	0	0	0	0	0	0	0	0	0	0	0	0	0	0	1	0	0	0
PRDM1 (-)	protein	1	0	0	0	0	0	0	0	1	0	0	0	0	0	0	0	0	0	0	0	0	0	0	0	0	0	0
NRIP1 (-)	protein	1	0	0	0	0	0	0	0	0	0	0	0	0	0	0	0	0	0	1	0	0	0	0	0	0	0	0
oxysterols (-)	chemical	1	0	0	0	0	0	0	0	0	0	0	0	0	0	0	0	0	0	0	0	0	0	1	0	0	0	0
INSIG2 (-)	protein	1	0	0	1	0	0	0	0	0	0	0	0	0	0	0	0	0	0	0	0	0	0	0	0	0	0	0
INSIG1 (-)	protein	1	0	0	1	0	0	0	0	0	0	0	0	0	0	0	0	0	0	0	0	0	0	0	0	0	0	0
PPP2R5C (-)	protein	1	0	0	0	0	0	0	0	1	0	0	0	0	0	0	0	0	0	0	0	0	0	0	0	0	0	0
N-acetyl-L-cysteine (-)	chemical	1	0	0	0	0	0	0	0	0	0	0	0	0	0	0	0	0	0	1	0	0	0	0	0	0	0	0
carbon tetrachloride (-)	chemical	1	0	0	0	0	0	0	1	0	0	0	0	0	0	0	0	0	0	0	0	0	0	0	0	0	0	0
myocardial infarction (-)	disease	1	0	0	0	0	0	0	1	0	0	0	0	0	0	0	0	0	0	0	0	0	0	0	0	0	0	0
ZBTB16 (-)	protein	1	0	0	0	0	0	0	0	0	0	0	0	0	0	0	0	0	0	0	0	0	0	1	0	0	0	0
SIRT1 (-)	protein	1	0	0	0	0	0	0	1	0	0	0	0	0	0	0	0	0	0	0	0	0	0	0	0	0	0	0
TGFA (-)	protein	1	0	0	0	0	1	0	0	0	0	0	0	0	0	0	0	0	0	0	0	0	0	0	0	0	0	0
SREBF2 (-)	protein	1	0	0	0	0	0	1	0	0	0	0	0	0	0	0	0	0	0	0	0	0	0	0	0	0	0	0
clofibrate (-)	chemical	1	0	1	0	0	0	0	0	0	0	0	0	0	0	0	0	0	0	0	0	0	0	0	0	0	0	0
25-hydroxycholesterol (-)	chemical	1	0	0	1	0	0	0	0	0	0	0	0	0	0	0	0	0	0	0	0	0	0	0	0	0	0	0
NFE2L2 (-)	protein	1	0	1	0	0	0	0	0	0	0	0	0	0	0	0	0	0	0	0	0	0	0	0	0	0	0	0
ethanol (-)	chemical	1	0	0	0	0	0	0	0	0	0	0	0	0	0	0	0	0	0	0	0	0	0	1	0	0	0	0
CEBPA (-)	protein	1	0	0	0	0	0	0	1	0	0	0	0	0	0	0	0	0	0	0	0	0	0	0	0	0	0	0
CEBPB (-)	protein	1	0	0	0	0	1	0	0	0	0	0	0	0	0	0	0	0	0	0	0	0	0	0	0	0	0	0
ETS1 (-)	protein	1	0	0	0	0	1	0	0	0	0	0	0	0	0	0	0	0	0	0	0	0	0	0	0	0	0	0
CTNNB1 (-)	protein	1	0	0	0	0	0	0	0	0	0	0	0	0	0	0	0	0	1	0	0	0	0	0	0	0	0	0
EPAS1 (-)	protein	1	0	0	0	0	0	0	1	0	0	0	0	0	0	0	0	0	0	0	0	0	0	0	0	0	0	0
diethylstilbestrol (-)	chemical	1	0	0	0	0	1	0	0	0	0	0	0	0	0	0	0	0	0	0	0	0	0	0	0	0	0	0
ANGPT1 (-)	protein	1	0	0	0	0	0	0	0	0	0	0	0	0	0	0	0	0	1	0	0	0	0	0	0	0	0	0
NRG1 (-)	protein	1	0	0	0	0	0	0	0	0	0	0	0	0	0	0	0	0	1	0	0	0	0	0	0	0	0	0
LGALS3 (-)	protein	1	0	0	0	0	1	0	0	0	0	0	0	0	0	0	0	0	0	0	0	0	0	0	0	0	0	0
cisplatin (-)	chemical	1	0	0	0	0	0	0	1	0	0	0	0	0	0	0	0	0	0	0	0	0	0	0	0	0	0	0
WT1 (-)	protein	1	0	0	0	0	0	0	0	1	0	0	0	0	0	0	0	0	0	0	0	0	0	0	0	0	0	0
IFNA1 (-)	protein	1	0	0	0	0	0	0	0	0	0	0	0	0	0	1	0	0	0	0	0	0	0	0	0	0	0	0
ciglitazone (-)	chemical	1	0	0	0	0	0	0	0	0	0	0	0	0	0	0	0	0	0	0	0	0	0	1	0	0	0	0
SREBF1 (-)	protein	1	0	0	0	0	0	1	0	0	0	0	0	0	0	0	0	0	0	0	0	0	0	0	0	0	0	0
EGFR (-)	protein	1	0	0	0	0	0	0	0	0	0	0	0	0	0	0	0	0	0	0	0	0	1	0	0	0	0	0
PTEN (-)	protein	1	0	0	1	0	0	0	0	0	0	0	0	0	0	0	0	0	0	0	0	0	0	0	0	0	0	0
metribolone (-)	chemical	1	0	0	0	0	0	0	0	0	0	0	0	0	0	1	0	0	0	0	0	0	0	0	0	0	0	0
HIF1A (-)	protein	1	0	0	0	0	0	0	1	0	0	0	0	0	0	0	0	0	0	0	0	0	0	0	0	0	0	0
hypoxia (-)	disease	1	0	0	0	0	0	0	1	0	0	0	0	0	0	0	0	0	0	0	0	0	0	0	0	0	0	0
JAK1 (-)	protein	1	0	0	0	0	0	0	0	0	0	0	0	0	0	1	0	0	0	0	0	0	0	0	0	0	0	0
RELA (-)	protein	1	0	0	0	0	0	0	1	0	0	0	0	0	0	0	0	0	0	0	0	0	0	0	0	0	0	0
forskolin (-)	chemical	1	0	0	0	0	0	0	0	0	0	0	0	0	0	0	0	0	1	0	0	0	0	0	0	0	0	0
prostaglandin E2 (-)	chemical	1	0	0	0	0	1	0	0	0	0	0	0	0	0	0	0	0	0	0	0	0	0	0	0	0	0	0
IL1A (-)	protein	1	0	0	0	0	0	0	1	0	0	0	0	0	0	0	0	0	0	0	0	0	0	0	0	0	0	0
decitabine (-)	chemical	1	0	0	0	0	0	0	0	0	0	0	0	0	0	1	0	0	0	0	0	0	0	0	0	0	0	0
IL1B (-)	protein	1	0	0	0	0	0	0	1	0	0	0	0	0	0	0	0	0	0	0	0	0	0	0	0	0	0	0
EGF (-)	protein	1	0	0	0	0	0	0	0	0	0	0	0	0	0	0	0	0	1	0	0	0	0	0	0	0	0	0
progesterone (-)	chemical	1	0	1	0	0	0	0	0	0	0	0	0	0	0	0	0	0	0	0	0	0	0	0	0	0	0	0
nitric oxide (-)	chemical	1	0	0	0	0	0	0	0	0	0	0	0	0	0	0	0	0	1	0	0	0	0	0	0	0	0	0
Interferon alpha family (-)	protein family	1	0	0	0	0	0	0	0	0	0	0	0	0	0	1	0	0	0	0	0	0	0	0	0	0	0	0
CDKN1A (-)	protein	1	0	0	0	0	0	0	0	1	0	0	0	0	0	0	0	0	0	0	0	0	0	0	0	0	0	0
LY294002 (-)	chemical	1	1	0	0	0	0	0	0	0	0	0	0	0	0	0	0	0	0	0	0	0	0	0	0	0	0	0
AKT1 (-)	protein	1	0	0	0	0	1	0	0	0	0	0	0	0	0	0	0	0	0	0	0	0	0	0	0	0	0	0
phorbol myristate acetate (-)	chemical	1	0	0	0	0	1	0	0	0	0	0	0	0	0	0	0	0	0	0	0	0	0	0	0	0	0	0
IGF1 (-)	protein	1	0	0	0	0	0	0	0	0	0	0	0	0	0	1	0	0	0	0	0	0	0	0	0	0	0	0
retinoic acid (-)	chemical	1	0	0	0	0	0	0	0	0	0	0	0	0	0	1	0	0	0	0	0	0	0	0	0	0	0	0
cycloheximide	chemical	1	0	0	0	0	1	0	0	0	0	0	0	0	0	0	0	0	0	0	0	0	0	0	0	0	0	0
2-cyano-3,12-dioxoolean-1,9-dien-28-oic acid	chemical	1	0	0	0	0	0	0	0	1	0	0	0	0	0	0	0	0	0	0	0	0	0	0	0	0	0	0
bucladesine	chemical	1	0	0	0	0	0	0	0	0	0	0	0	0	0	0	1	0	0	0	0	0	0	0	0	0	0	0
LY294002	chemical	1	0	0	0	0	0	0	0	0	0	0	0	0	0	0	0	0	1	0	0	0	0	0	0	0	0	0
MYOD1	protein	1	0	0	0	0	0	0	0	0	0	0	0	0	0	0	0	0	1	0	0	0	0	0	0	0	0	0
EGF	protein	1	0	0	0	0	0	0	0	0	0	0	0	0	0	0	0	0	0	1	0	0	0	0	0	0	0	0
IL1A	protein	1	0	1	0	0	0	0	0	0	0	0	0	0	0	0	0	0	0	0	0	0	0	0	0	0	0	0
hypoxia	disease	1	0	0	0	0	0	0	0	0	0	0	0	0	1	0	0	0	0	0	0	0	0	0	0	0	0	0
indomethacin	chemical	1	0	0	0	0	0	0	0	0	0	0	0	0	0	0	0	0	0	0	0	0	0	1	0	0	0	0
SRC	protein	1	0	0	0	0	0	0	0	0	0	0	0	0	0	0	0	0	0	0	0	0	1	0	0	0	0	0
PRL	protein	1	0	1	0	0	0	0	0	0	0	0	0	0	0	0	0	0	0	0	0	0	0	0	0	0	0	0
U0126	chemical	1	0	0	0	0	1	0	0	0	0	0	0	0	0	0	0	0	0	0	0	0	0	0	0	0	0	0
lactacystin	chemical	1	0	0	0	0	0	0	0	1	0	0	0	0	0	0	0	0	0	0	0	0	0	0	0	0	0	0
PTEN	protein	1	0	0	0	0	0	0	0	0	0	0	0	0	0	0	0	0	0	0	0	0	0	0	0	0	1	0
FOS	protein	1	0	0	0	0	0	0	1	0	0	0	0	0	0	0	0	0	0	0	0	0	0	0	0	0	0	0
FOXO3	protein	1	0	0	0	0	0	0	0	0	0	0	0	0	0	0	1	0	0	0	0	0	0	0	0	0	0	0
CCND1	protein	1	0	0	0	0	0	0	1	0	0	0	0	0	0	0	0	0	0	0	0	0	0	0	0	0	0	0
RU486	chemical	1	0	0	0	0	1	0	0	0	0	0	0	0	0	0	0	0	0	0	0	0	0	0	0	0	0	0
IFNA2	protein	1	0	0	0	0	0	0	0	0	0	0	0	0	0	0	0	0	0	0	0	0	0	0	1	0	0	0
tunicamycin	chemical	1	0	0	0	0	0	0	0	1	0	0	0	0	0	0	0	0	0	0	0	0	0	0	0	0	0	0
STAT1	protein	1	0	0	0	0	0	0	0	0	0	0	0	0	0	0	1	0	0	0	0	0	0	0	0	0	0	0
IL13	protein	1	0	1	0	0	0	0	0	0	0	0	0	0	0	0	0	0	0	0	0	0	0	0	0	0	0	0
CHUK	protein	1	0	0	0	0	0	0	0	0	0	0	0	0	0	0	0	0	0	0	1	0	0	0	0	0	0	0
IKBKB	protein	1	0	0	0	0	0	0	0	0	0	0	0	0	0	0	0	0	0	0	1	0	0	0	0	0	0	0
RBL1	protein	1	0	0	0	0	0	0	0	0	0	0	0	0	0	0	0	0	0	0	0	1	0	0	0	0	0	0
troglitazone	chemical	1	0	0	0	0	0	0	0	0	0	0	0	0	0	0	0	0	0	1	0	0	0	0	0	0	0	0
RELB	protein	1	0	1	0	0	0	0	0	0	0	0	0	0	0	0	0	0	0	0	0	0	0	0	0	0	0	0
IL1RN	protein	1	0	0	0	0	0	0	0	0	0	0	0	0	0	1	0	0	0	0	0	0	0	0	0	0	0	0
PTH	protein	1	0	0	0	0	0	0	0	0	0	0	0	0	0	0	0	0	0	0	0	0	0	1	0	0	0	0
IL5	protein	1	0	0	0	0	0	0	0	0	0	0	0	0	0	0	0	0	0	0	0	0	1	0	0	0	0	0
MAPK8	protein	1	0	0	0	0	0	0	0	0	0	0	0	0	0	0	1	0	0	0	0	0	0	0	0	0	0	0
CDDO-Im	chemical	1	0	0	0	0	0	0	0	0	0	0	0	0	0	0	1	0	0	0	0	0	0	0	0	0	0	0
MAP2K1	protein	1	0	0	0	0	0	0	0	0	0	0	0	0	0	0	1	0	0	0	0	0	0	0	0	0	0	0
NR1H3	protein	1	0	0	1	0	0	0	0	0	0	0	0	0	0	0	0	0	0	0	0	0	0	0	0	0	0	0
hydrocortisone	chemical	1	0	0	0	0	0	0	0	0	0	0	0	1	0	0	0	0	0	0	0	0	0	0	0	0	0	0
EDN1	protein	1	0	0	0	0	0	0	0	0	0	0	0	0	0	0	1	0	0	0	0	0	0	0	0	0	0	0
SP1	protein	1	0	0	0	0	0	0	0	0	0	0	0	0	0	0	1	0	0	0	0	0	0	0	0	0	0	0
IFNB1	protein	1	0	1	0	0	0	0	0	0	0	0	0	0	0	0	0	0	0	0	0	0	0	0	0	0	0	0
arachidonic acid	chemical	1	0	0	0	0	0	1	0	0	0	0	0	0	0	0	0	0	0	0	0	0	0	0	0	0	0	0
6-hydroxydopamine	chemical	1	0	0	0	0	0	0	0	1	0	0	0	0	0	0	0	0	0	0	0	0	0	0	0	0	0	0
NR1I3	protein	1	0	0	0	0	0	0	0	0	0	0	0	0	1	0	0	0	0	0	0	0	0	0	0	0	0	0
fenofibrate	chemical	1	0	0	0	0	0	0	0	0	0	0	0	0	0	0	1	0	0	0	0	0	0	0	0	0	0	0
NKX2-1	protein	1	0	0	1	0	0	0	0	0	0	0	0	0	0	0	0	0	0	0	0	0	0	0	0	0	0	0
mono-(2-ethylhexyl)phthalate	chemical	1	0	0	0	0	0	0	0	0	0	0	0	0	0	0	0	0	0	1	0	0	0	0	0	0	0	0
GNAQ	protein	1	0	0	0	0	0	0	0	0	0	0	0	0	0	0	0	0	0	1	0	0	0	0	0	0	0	0
EGR2	protein	1	0	0	1	0	0	0	0	0	0	0	0	0	0	0	0	0	0	0	0	0	0	0	0	0	0	0
NRF1	protein	1	0	0	0	0	0	0	0	0	0	0	0	0	0	0	1	0	0	0	0	0	0	0	0	0	0	0
ROCK1	protein	1	0	0	0	0	0	0	0	0	0	0	0	0	0	0	0	0	0	0	0	0	0	1	0	0	0	0
pitavastatin	chemical	1	0	0	1	0	0	0	0	0	0	0	0	0	0	0	0	0	0	0	0	0	0	0	0	0	0	0
SMAD7	protein	1	0	0	0	0	0	0	0	0	0	0	0	0	0	0	0	0	0	0	0	0	0	1	0	0	0	0
coumarin	chemical	1	0	0	0	0	0	0	0	0	0	0	0	0	0	0	1	0	0	0	0	0	0	0	0	0	0	0
t(MAPK1)	mRNA	1	0	0	0	0	0	0	0	0	0	0	0	0	0	1	0	0	0	0	0	0	0	0	0	0	0	0
GnRH-A	chemical	1	0	0	0	0	0	0	0	0	0	0	0	0	0	0	1	0	0	0	0	0	0	0	0	0	0	0
FOXL2	protein	1	0	1	0	0	0	0	0	0	0	0	0	0	0	0	0	0	0	0	0	0	0	0	0	0	0	0
IL17F	protein	1	0	1	0	0	0	0	0	0	0	0	0	0	0	0	0	0	0	0	0	0	0	0	0	0	0	0
fluoromethyl 2,2-difluoro-1-(trifluoromethyl)vinyl ether	chemical	1	0	0	0	0	0	0	0	0	0	0	0	0	0	0	1	0	0	0	0	0	0	0	0	0	0	0
Salmonella enterica serotype abortus equi lipopolysaccharide	chemical	1	0	1	0	0	0	0	0	0	0	0	0	0	0	0	0	0	0	0	0	0	0	0	0	0	0	0
uremia	disease	1	0	0	0	0	0	0	0	0	0	0	0	0	0	0	0	0	0	0	0	0	0	1	0	0	0	0
H89	chemical	1	0	0	0	0	1	0	0	0	0	0	0	0	0	0	0	0	0	0	0	0	0	0	0	0	0	0
MBTPS1	protein	1	0	0	1	0	0	0	0	0	0	0	0	0	0	0	0	0	0	0	0	0	0	0	0	0	0	0
(4-amino-1,4-dihydro-3-(2-pyridyl)-5-thioxo-1,2,4-triazole)copper(II)	chemical	1	0	0	0	0	0	0	0	1	0	0	0	0	0	0	0	0	0	0	0	0	0	0	0	0	0	0
trans-hydroxytamoxifen	chemical	1	0	0	0	0	0	0	1	0	0	0	0	0	0	0	0	0	0	0	0	0	0	0	0	0	0	0
low oxygen stress	physical stimulus	1	0	0	0	0	0	0	0	0	0	0	0	0	0	0	1	0	0	0	0	0	0	0	0	0	0	0
fasudil	chemical	1	0	0	0	0	0	0	1	0	0	0	0	0	0	0	0	0	0	0	0	0	0	0	0	0	0	0
glucocorticoid	biological process	1	0	0	0	0	0	0	0	0	0	0	1	0	0	0	0	0	0	0	0	0	0	0	0	0	0	0
Luteinizing Hormone Complex Mm	protein	1	0	0	0	0	0	0	0	0	0	0	0	0	0	0	0	0	0	1	0	0	0	0	0	0	0	0
mechanical strain	biological process	1	0	0	0	0	0	1	0	0	0	0	0	0	0	0	0	0	0	0	0	0	0	0	0	0	0	0
HDAC Family Hs	protein	1	0	0	0	0	0	0	1	0	0	0	0	0	0	0	0	0	0	0	0	0	0	0	0	0	0	0
NFKB Complex Mm	protein	1	0	0	0	0	0	0	0	0	0	0	0	0	0	0	0	0	0	0	0	0	0	0	1	0	0	0
Lapatinib	biological process	1	0	0	0	0	0	0	0	0	0	0	0	0	0	0	0	0	0	0	0	0	0	0	0	0	0	1
viral infection	biological process	1	0	0	0	0	0	0	0	0	0	0	0	0	0	0	0	0	1	0	0	0	0	0	0	0	0	0
NSDHL	protein	1	0	0	0	0	0	1	0	0	0	0	0	0	0	0	0	0	0	0	0	0	0	0	0	0	0	0
cell adhesion	biological process	1	0	0	0	0	0	0	0	1	0	0	0	0	0	0	0	0	0	0	0	0	0	0	0	0	0	0
androgen	biological process	1	1	0	0	0	0	0	0	0	0	0	0	0	0	0	0	0	0	0	0	0	0	0	0	0	0	0
Srebf1c	biological process	1	1	0	0	0	0	0	0	0	0	0	0	0	0	0	0	0	0	0	0	0	0	0	0	0	0	0
response to endoplasmic reticulum stress	biological process	1	0	0	0	0	0	1	0	0	0	0	0	0	0	0	0	0	0	0	0	0	0	0	0	0	0	0
menstrual cycle	biological process	1	0	0	0	0	0	0	0	0	0	1	0	0	0	0	0	0	0	0	0	0	0	0	0	0	0	0
monocyte adherence	biological process	1	0	1	0	0	0	0	0	0	0	0	0	0	0	0	0	0	0	0	0	0	0	0	0	0	0	0
fusionOf(EWSR1,FLI1)	protein	1	0	0	0	0	0	0	1	0	0	0	0	0	0	0	0	0	0	0	0	0	0	0	0	0	0	0
muscle atrophy	biological process	1	0	0	0	0	0	0	0	0	0	0	0	0	0	0	0	0	0	0	0	0	0	1	0	0	0	0
LD = Low Dose (IC20)
HD = High Dose (IC50)
RCM = 1ry Rat Cardiomyocyte
H9C2 = Immortalized H9C2 cell line
1 = Hypothesis meets the significance cutoffs of at least 3 supporting genes, Enrichment and Correctness p-values <0.01 and Rank in the top 35 hypotheses
0 = Does not meet the significance cutoffs
